# Supplementary material for: Loss of WSTF results in spontaneous fluctuations of heterochromatin formation and resolution, combined with substantial changes to gene expression
Source: BMC Genomics. 2013 Oct 29;14:740. doi: 10.1186/1471-2164-14-740 (PMC3870985; doi:10.1186/1471-2164-14-740)
Supplement: Additional file 5 — Excel file listing genes that consistently change expression by >2-fold in BAZ1B -/- cells. File contains tabs for all data combined, as well as gene expression for each chromosome individually. [file 1471-2164-14-740-S5.xlsx]

## Sheet: Data
SEQ_ID	Gene_Name	Chromosome	RPE1	D5	Fold change D5	F3	Fold change F3	M1	Fold change M1	gene_id	DESCRIPTION	P value	F value	START	STOP	Chromosome	Position Mb
BC093699	KIAA0495	chr1	3.34719	8.61281	38.469	11.5071	286.003	8.41336	33.5019	57212	KIAA0495	6.3e-06	300.543	3649542	3652662	chr1	3.64954
XM_927238	LOC643988	chr1	4.15526	6.8789	6.60537	10.0975	61.4898	9.34434	36.4812	643988	hypothetical protein LOC643988	2.32e-05	181.017	1523256	1525333	chr1	1.52326
NM_005380	NBL1	chr1	4.84589	10.2706	42.9541	9.74131	29.7624	8.61598	13.643	4681	neuroblastoma, suppression of tumorigenicity 1	1.11e-05	243.538	19843401	19857532	chr1	19.8434
NM_198552	FAM89A	chr1	2.84523	4.96953	4.3599	6.26913	10.7323	6.06986	9.34783	375061	family with sequence similarity 89, member A	0.000109	100.342	229221544	229242608	chr1	229.222
NM_006617	NES	chr1	4.84634	6.88186	4.09969	7.88789	8.23373	7.81891	7.84931	10763	nestin	0.000374	62.5163	154905178	154913813	chr1	154.905
NM_030769	NPL	chr1	2.48845	5.20527	6.57419	4.53792	4.13954	4.85012	5.13965	80896	N-acetylneuraminate pyruvate lyase (dihydrodipicolinate synthase)	0.00149	36.8633	181028016	181065211	chr1	181.028
NM_001018053	PFKFB2	chr1	4.37889	6.85256	5.55454	6.06777	3.22405	6.73281	5.11211	5208	6-phosphofructo-2-kinase/fructose-2,6-biphosphatase 2	0.00881	17.2599	205293242	205320991	chr1	205.293
NM_001004339	ZYG11A	chr1	5.45514	6.98896	2.89551	7.76886	4.97163	7.73519	4.85696	440590	zyg-11 homolog A (C. elegans)	0.00266	28.9703	53080770	53133258	chr1	53.0808
NM_001007256	KARCA1	chr1	6.24738	8.86511	6.13782	7.71763	2.7707	7.99998	3.36964	126823	kelch/ankyrin repeat containing cyclin A1 interacting protein	0.0108	15.6926	159334777	159336760	chr1	159.335
BC024005	GSTM1	chr1	7.95483	10.3615	5.3027	9.69457	3.33975	9.68976	3.32864	2944	glutathione S-transferase M1	0.0039	24.6722	110031984	110037887	chr1	110.032
NM_006850	IL24	chr1	2.40498	3.50048	2.13687	4.54277	4.40087	4.18602	3.43674	11009	interleukin 24	0.0146	13.5848	205137411	205144107	chr1	205.137
NM_198459	DENND2C	chr1	2.38241	4.0439	3.16344	3.84277	2.75178	3.40655	2.03374	163259	DENN/MADD domain containing 2C	0.00546	21.3544	114926992	115014255	chr1	114.927
NM_023077	C1orf163	chr1	10.6833	11.8243	2.20544	12.1467	2.75765	12.1187	2.70466	65260	chromosome 1 open reading frame 163	0.0041	24.1324	52925101	52936626	chr1	52.9251
BC021969	C1orf176	chr1	9.60648	10.6364	2.04194	10.7873	2.26699	11.2053	3.0289	64789	chromosome 1 open reading frame 176	0.000312	66.9885	40747033	40754295	chr1	40.747
XM_052561	PTCHD2	chr1	4.60934	5.76427	2.22673	5.6645	2.07794	6.01673	2.65257	57540	patched domain containing 2	0.0426	7.831	11461316	11520221	chr1	11.4613
BC016755	CFHR1	chr1	3.35912	2.23855	-2.17433	2.30202	-2.08074	2.21813	-2.20532	3078	complement factor H-related 1	0.0167	12.715	195055509	195067933	chr1	195.056
NM_198427	BCAN	chr1	7.00338	5.83613	-2.24582	5.6765	-2.50859	5.97833	-2.03503	63827	brevican	0.104	4.61241	154878363	154889888	chr1	154.878
NM_152372	MYOM3	chr1	4.86297	3.54475	-2.49359	3.85063	-2.01718	3.49549	-2.58019	127294	myomesin family, member 3	0.0183	12.1297	24255121	24294080	chr1	24.2551
NM_013358	PADI1	chr1	7.90003	6.64478	-2.38708	6.70095	-2.29593	6.48969	-2.658	29943	peptidyl arginine deiminase, type I	0.189	3.02262	17404216	17443942	chr1	17.4042
BC006491	MPZ	chr1	6.98293	5.70073	-2.4321	5.78327	-2.29686	5.50735	-2.78095	4359	myelin protein zero (Charcot-Marie-Tooth neuropathy 1B)	0.0152	13.3207	159541150	159546368	chr1	159.541
NM_001025109	CD34	chr1	8.95782	7.61574	-2.53515	7.74689	-2.31487	7.53986	-2.67206	947	CD34 molecule	0.0911	5.00012	206126505	206151306	chr1	206.127
NM_003039	SLC2A5	chr1	6.41007	5.0427	-2.58	4.83567	-2.9781	4.95533	-2.74107	6518	solute carrier family 2 (facilitated glucose/fructose transporter), member 5	0.0163	12.8472	9019593	9052257	chr1	9.01959
NM_032044	REG4	chr1	3.94649	2.45891	-2.80417	2.46903	-2.78458	2.43493	-2.85118	83998	regenerating islet-derived family, member 4	0.00901	17.0777	120138230	120155726	chr1	120.138
NM_001001918	OR5BF1	chr1	4.24942	2.5544	-3.2378	2.63538	-3.06106	2.89187	-2.56249	127066	olfactory receptor, family 5, subfamily BF, member 1	0.00404	24.3021	246578699	246579638	chr1	246.579
NM_015053	PPFIA4	chr1	6.68894	5.06126	-3.09015	5.41839	-2.41253	4.88809	-3.48425	8497	protein tyrosine phosphatase, receptor type, f polypeptide (PTPRF), interacting protein (liprin), alpha 4	0.108	4.4821	201286933	201314487	chr1	201.287
BC025658	GRRP1	chr1	6.01358	4.99088	-2.03171	4.42778	-3.00174	3.89989	-4.32796	79927	glycine/arginine rich protein 1	0.00957	16.5984	26358111	26361705	chr1	26.3581
NM_014474	SMPDL3B	chr1	7.19757	6.17904	-2.02585	5.36088	-3.57189	5.25194	-3.85205	27293	sphingomyelin phosphodiesterase, acid-like 3B	0.00533	21.5503	28134090	28158250	chr1	28.1341
NM_021258	IL22RA1	chr1	5.50176	3.47439	-4.07662	4.48778	-2.01948	3.72794	-3.41958	58985	interleukin 22 receptor, alpha 1	0.00636	19.9567	24318847	24342198	chr1	24.3188
NM_001005471	OR2T6	chr1	4.78811	2.97742	-3.5081	3.08861	-3.24789	3.15169	-3.10894	254879	olfactory receptor, family 2, subfamily T, member 6	0.000794	46.8785	246617532	246618459	chr1	246.618
NM_001561	TNFRSF9	chr1	5.87402	4.27049	-3.03885	3.91473	-3.88871	4.08235	-3.46215	3604	tumor necrosis factor receptor superfamily, member 9	0.000908	44.5542	7902493	7923474	chr1	7.90249
NM_017625	ITLN1	chr1	5.89405	3.6838	-4.62756	3.64955	-4.73872	4.83459	-2.08414	55600	intelectin 1 (galactofuranose binding)	0.000464	58.0214	159112953	159121584	chr1	159.113
XM_372780	LOC391045	chr1	11.4854	10.3873	-2.14069	8.787	-6.49068	9.98281	-2.83345	391045	similar to Solute carrier family 2, facilitated glucose transporter member 3 (Glucose transporter type 3, brain)	0.000249	73.0221	65222977	65224168	chr1	65.223
AB096679	LEMD1	chr1	4.36462	2.69289	-3.18597	2.29144	-4.20813	2.31625	-4.13638	93273	LEM domain containing 1	0.00685	19.2799	203617135	203657804	chr1	203.617
NM_003637	ITGA10	chr1	4.66293	3.59959	-2.08977	2.26912	-5.25543	2.54597	-4.3378	8515	integrin, alpha 10	0.0578	6.58948	144236346	144255225	chr1	144.236
BC012602	SLAMF1	chr1	4.91383	2.96161	-3.86969	2.76475	-4.43544	3.12299	-3.46016	6504	signaling lymphocytic activation molecule family member 1	0.00905	17.0528	158846592	158883709	chr1	158.847
BC003103	RIMS3	chr1	9.01513	7.65799	-2.56178	6.48371	-5.78144	7.10904	-3.74793	9783	regulating synaptic membrane exocytosis 3	0.0131	14.3189	40864472	40903703	chr1	40.8645
NM_152369	SLC44A3	chr1	9.07767	6.70141	-5.19189	7.17169	-3.74764	7.3634	-3.28131	126969	solute carrier family 44, member 3	0.0529	6.92159	95058764	95133197	chr1	95.0588
NM_006536	CLCA2	chr1	6.00173	4.31539	-3.2184	3.59655	-5.29704	3.496	-5.67936	9635	chloride channel, calcium activated, family member 2	0.0503	7.10931	86662412	86694829	chr1	86.6624
XM_496428	LOC440706	chr1	5.94858	3.38701	-5.90347	3.4966	-5.47166	4.17138	-3.42759	440706	similar to titin isoform N2-A	0.0841	5.26295	199427629	199442499	chr1	199.428
BC069319	TNFSF18	chr1	5.3643	3.47478	-3.70512	2.35882	-8.03046	3.54651	-3.5254	8995	tumor necrosis factor (ligand) superfamily, member 18	0.00211	32.048	171277129	171286659	chr1	171.277
NM_001002921	AK3L2	chr1	12.2206	10.6846	-2.89993	9.26946	-7.73389	9.76789	-5.47463	387851	adenylate kinase 3-like 2	1.88e-05	196.139	65386678	65464448	chr1	65.3867
NM_001005353	AK3L1	chr1	11.4785	9.91437	-2.95708	8.06537	-10.6528	8.78762	-6.45725	205	adenylate kinase 3-like 1	0.00014	90.7746	65386100	65465765	chr1	65.3861
NM_030965	ST6GALNAC5	chr1	5.84645	3.23479	-6.11207	2.61229	-9.40979	2.83412	-8.06867	81849	ST6 (alpha-N-acetyl-neuraminyl-2,3-beta-galactosyl-1,3)-N-acetylgalactosaminide alpha-2,6-sialyltransferase 5	4.7e-05	138.743	77105773	77302325	chr1	77.1058
NM_001004688	OR2M2	chr1	7.66251	4.4909	-9.01048	4.56478	-8.56067	4.71287	-7.72553	391194	olfactory receptor, family 2, subfamily M, member 2	0.00011	99.5719	246409910	246410954	chr1	246.41
NM_170743	IL28RA	chr1	8.70918	4.85466	-14.4653	7.46304	-2.37207	5.58791	-8.70155	163702	interleukin 28 receptor, alpha (interferon, lambda receptor)	0.000163	85.0743	24353233	24386338	chr1	24.3532
NM_001004697	OR2T5	chr1	8.09696	4.61549	-11.1693	4.91121	-9.09924	4.94104	-8.91303	401993	olfactory receptor, family 2, subfamily T, member 5	0.000191	80.3321	246718512	246719460	chr1	246.719
BC066595	SH2D1B	chr1	6.83951	3.05375	-13.792	3.75067	-8.50811	3.94805	-7.42019	117157	SH2 domain containing 1B	0.000857	45.663	160632364	160648526	chr1	160.632
AJ278348	PAPPA2	chr1	9.71734	7.41577	-4.92996	5.57195	-17.6964	6.50605	-9.26176	60676	pappalysin 2	0.000141	90.309	174792138	175078488	chr1	174.792
NM_001004694	OR2T29	chr1	7.27895	3.43654	-14.3444	4.00358	-9.68243	3.58093	-12.9782	343563	olfactory receptor, family 2, subfamily T, member 29	0.000473	57.3376	246788467	246789397	chr1	246.788
XM_929622	LOC646676	chr1	6.33383	2.67693	-12.6135	2.76935	-11.8308	2.55598	-13.7166	646676	hypothetical protein LOC646676	0.00117	40.4297	164293814	164295552	chr1	164.294
NM_001438	ESRRG	chr1	6.20491	4.75872	-2.72487	1.77891	-21.496	2.04886	-17.8278	2104	estrogen-related receptor gamma	0.00719	18.8671	214743210	214963430	chr1	214.743
NM_001004689	OR2M3	chr1	7.01148	2.66984	-20.2751	2.94132	-16.7973	3.0054	-16.0676	127062	olfactory receptor, family 2, subfamily M, member 3	0.00062	51.7304	246432992	246433931	chr1	246.433
NM_001004696	OR2T4	chr1	8.26666	4.00787	-19.1435	4.31076	-15.5183	3.94966	-19.9318	127074	olfactory receptor, family 2, subfamily T, member 4	8.96e-05	108.344	246591505	246592552	chr1	246.592
NM_001004692	OR2T12	chr1	7.63341	3.48308	-17.7572	3.53947	-17.0766	3.31106	-20.0059	127064	olfactory receptor, family 2, subfamily T, member 12	4.33e-05	142.676	246524540	246525503	chr1	246.525
NM_178033	CYP4X1	chr1	8.78941	5.93535	-7.23031	3.01935	-54.5708	6.17666	-6.11668	260293	cytochrome P450, family 4, subfamily X, polypeptide 1	0.0003	68.2203	47261826	47289010	chr1	47.2618
AJ245377	CD244	chr1	7.35295	3.09223	-19.1693	1.71025	-49.9599	5.98641	-2.57852	51744	CD244 molecule, natural killer cell receptor 2B4	8.17e-05	112.469	159067684	159099114	chr1	159.068
BC035281	FMOD	chr1	11.2918	6.63511	-25.2228	8.01058	-9.7216	5.93989	-40.8392	2331	fibromodulin	0.00232	30.6658	201576379	201586857	chr1	201.576
NM_001004691	OR2M7	chr1	7.50202	2.31061	-36.5402	2.39984	-34.3487	2.50665	-31.8975	391196	olfactory receptor, family 2, subfamily M, member 7	1.18e-05	238.3	246553554	246554493	chr1	246.554
NM_001004695	OR2T33	chr1	8.34631	3.1017	-37.9126	2.9436	-42.3035	2.92864	-42.7444	391195	olfactory receptor, family 2, subfamily T, member 33	3.17e-05	159.87	246502776	246503739	chr1	246.503
NM_001017961	FAM78B	chr1	8.58423	2.86585	-52.651	3.19299	-41.9687	3.60912	-31.4527	149297	family with sequence similarity 78, member B	7.74e-05	115.439	164305879	164402582	chr1	164.306
NM_001854	COL11A1	chr1	10.0833	3.39819	-102.899	7.16965	-7.53509	6.01353	-16.7925	1301	collagen, type XI, alpha 1	0.00222	31.3117	103115582	103346640	chr1	103.116
NM_001778	CD48	chr1	8.12502	2.54435	-47.8572	2.33062	-55.4992	2.7249	-42.2276	962	CD48 molecule	2.47e-06	461.205	158915159	158948209	chr1	158.915
NM_001010861	PAP2D	chr1	7.47573	1.81598	-50.5539	1.66233	-56.235	1.74333	-53.1645	163404	phosphatidic acid phosphatase type 2	2.41e-05	177.041	99128397	99242995	chr1	99.1284
NM_001005522	OR2T8	chr1	9.17969	3.55699	-49.2721	3.18332	-63.8389	3.44076	-53.406	343172	olfactory receptor, family 2, subfamily T, member 8	3.81e-06	363.079	246150942	246151881	chr1	246.151
BC110651	IGSF3	chr1	9.94873	4.34103	-48.7626	3.40996	-92.9748	4.57422	-41.4847	3321	immunoglobulin superfamily, member 3	0.000107	101.191	116920703	117011900	chr1	116.921
NM_001004690	OR2M5	chr1	8.51092	2.40624	-68.8162	2.28961	-74.6104	2.655	-57.9172	127059	olfactory receptor, family 2, subfamily M, member 5	0.000105	101.92	246375072	246376011	chr1	246.375
NM_017504	OR2M4	chr1	9.56917	3.27369	-78.547	3.51665	-66.3728	3.6362	-61.0947	26245	olfactory receptor, family 2, subfamily M, member 4	9.95e-07	716.786	246468853	246469789	chr1	246.469
BC027867	SLAMF7	chr1	12.2227	7.51993	-26.0419	3.9477	-309.757	10.2032	-4.05443	57823	SLAM family member 7	1.27e-05	230.376	158975704	158991228	chr1	158.976
NM_006426	DPYSL4	chr10	5.24216	6.31877	2.10907	11.1672	60.7585	6.91716	3.1932	10570	dihydropyrimidinase-like 4	0.000104	102.237	133850393	133869256	chr10	133.85
BC050411	PTER	chr10	2.24502	7.38505	35.2618	4.1047	3.62928	7.00022	27.0058	9317	phosphotriesterase related	2.99e-05	164.443	16518974	16594721	chr10	16.519
NM_145312	ZNF485	chr10	5.40293	7.69848	4.90941	8.94708	11.6653	8.1693	6.80393	220992	zinc finger protein 485	0.000932	44.083	43421880	43433358	chr10	43.4219
NM_018649	H2AFY2	chr10	7.38623	10.8527	11.0541	9.86305	5.56668	9.76209	5.19044	55506	H2A histone family, member Y2	0.000205	78.409	71482622	71556244	chr10	71.4826
NM_015916	FAM26B	chr10	9.66186	11.6864	4.06862	11.6394	3.93816	11.5074	3.59378	51063	family with sequence similarity 26, member B	0.000272	70.8094	105196535	105202065	chr10	105.197
NM_152911	PAOX	chr10	6.4909	8.3074	3.52226	8.72878	4.71702	7.64665	2.22799	196743	polyamine oxidase (exo-N4-amino)	0.00381	24.9204	135042730	135055188	chr10	135.043
XM_927564	LOC441581	chr10	3.93742	5.67079	3.32505	5.63612	3.2461	5.69804	3.38845	441581	similar to FSHD region gene 2 protein	0.00806	17.9556	135287410	135290283	chr10	135.287
NM_002729	HHEX	chr10	6.82858	8.82303	3.98465	8.51217	3.21228	8.0847	2.38852	3087	homeobox, hematopoietically expressed	0.000368	62.9804	94439691	94445383	chr10	94.4397
NM_030929	KAZALD1	chr10	4.59973	6.25039	3.13977	5.9572	2.56235	6.31367	3.28055	81621	Kazal-type serine peptidase inhibitor domain 1	0.00453	23.1647	102811587	102815339	chr10	102.812
BC048968	ANUBL1	chr10	6.86731	8.64064	3.41842	8.25513	2.61682	8.01561	2.21652	93550	AN1, ubiquitin-like, homolog (Xenopus laevis)	0.000344	64.7487	45431054	45487728	chr10	45.4311
NM_173572	C10orf93	chr10	4.41238	6.06724	3.14891	6.0235	3.05487	5.43207	2.02748	255352	chromosome 10 open reading frame 93	0.0118	15.0661	134592680	134606054	chr10	134.593
BC026030	ZNF239	chr10	9.10492	10.1189	2.01943	10.64	2.8981	10.4887	2.60955	8187	zinc finger protein 239	0.0205	11.4927	43371800	43390015	chr10	43.3718
NM_207303	ATRNL1	chr10	9.05303	7.75375	-2.46105	7.88521	-2.24671	7.82662	-2.33983	26033	attractin-like 1	0.0751	5.64656	116843113	117698486	chr10	116.843
AK093093	C10orf90	chr10	3.88068	2.43162	-2.7303	2.5292	-2.55174	2.62418	-2.38915	118611	chromosome 10 open reading frame 90	0.0211	11.3189	128181218	128203382	chr10	128.181
BC043281	C10orf62	chr10	4.44589	2.76561	-3.2049	3.0956	-2.54964	3.38207	-2.09047	414157	chromosome 10 open reading frame 62	0.0216	11.1936	99338993	99340678	chr10	99.339
BC049374	C10orf55	chr10	9.40733	8.01406	-2.62673	7.88951	-2.86357	7.75241	-3.14905	414236	chromosome 10 open reading frame 55	0.000306	67.5767	75340032	75352541	chr10	75.34
BC057821	C10orf65	chr10	9.47736	7.6023	-3.66818	7.3236	-4.44986	8.31241	-2.24226	112817	chromosome 10 open reading frame 65	0.00517	21.8624	99334117	99362541	chr10	99.3341
NM_007021	C10orf10	chr10	8.97099	7.32217	-3.13577	7.11448	-3.62131	6.82282	-4.43264	11067	chromosome 10 open reading frame 10	0.0287	9.6712	44791714	44794263	chr10	44.7917
NM_001010917	C10orf132	chr10	6.60476	4.87796	-3.30994	4.23809	-5.1575	3.95913	-6.25771	401647	chromosome 10 open reading frame 132	0.00212	31.9713	99599985	99617772	chr10	99.6
NM_019058	DDIT4	chr10	13.0128	11.8294	-2.27109	10.0367	-7.86858	10.6386	-5.18427	54541	DNA-damage-inducible transcript 4	0.0293	9.54559	73703682	73705803	chr10	73.7037
XM_374787	C10orf21	chr10	6.26486	3.14935	-8.66686	3.55663	-6.5352	4.30514	-3.88988	414194	chromosome 10 open reading frame 21	0.000575	53.2182	42223633	42287694	chr10	42.2236
NM_016234	ACSL5	chr10	10.9911	9.18318	-3.50148	7.32931	-12.6568	8.9495	-4.11715	51703	acyl-CoA synthetase long-chain family member 5	7.49e-05	117.399	114125945	114178128	chr10	114.126
BC017018	DNAJC12	chr10	5.84475	2.64987	-9.15705	3.72045	-4.35994	2.72004	-8.72234	56521	DnaJ (Hsp40) homolog, subfamily C, member 12	0.000383	61.9841	69226433	69267879	chr10	69.2264
BC036391	CUGBP2	chr10	7.09175	3.5143	-11.9377	4.89742	-4.57679	3.76862	-10.0084	10659	CUG triplet repeat, RNA binding protein 2	0.000928	44.1919	11099932	11411247	chr10	11.0999
AY099453	SORCS1	chr10	6.51628	5.51392	-2.00327	2.32424	-18.278	2.3805	-17.5789	114815	sortilin-related VPS10 domain containing receptor 1	0.000488	56.7544	108328815	108914282	chr10	108.329
AB040895	KIAA1462	chr10	7.13018	2.02529	-34.4132	1.85189	-38.8082	2.04785	-33.8793	57608	KIAA1462	6.24e-06	302.742	30343389	30376777	chr10	30.3434
NM_014096	SLC43A3	chr11	7.80159	12.2678	22.1035	13.0864	38.9844	12.7598	31.0856	29015	solute carrier family 43, member 3	1.65e-05	208.139	56931002	56951099	chr11	56.931
NM_003105	SORL1	chr11	2.55077	8.54181	63.6038	5.37893	7.10169	6.41612	14.5742	6653	sortilin-related receptor, L(DLR class) A repeats-containing	0.000277	70.3041	120828129	121005621	chr11	120.828
NM_207577	MAP6	chr11	2.45786	7.49799	32.9026	5.29966	7.16913	5.98866	11.5578	4135	microtubule-associated protein 6	0.000203	78.5884	74991552	75057127	chr11	74.9916
NM_002033	FUT4	chr11	1.76607	6.44505	25.6161	4.8886	8.70916	5.49915	13.2975	2526	fucosyltransferase 4 (alpha (1,3) fucosyltransferase, myeloid-specific)	3.16e-05	160.816	93916774	93922712	chr11	93.9168
NM_023930	KCTD14	chr11	4.70862	6.97132	4.79888	8.51588	13.9991	8.77526	16.7564	65987	potassium channel tetramerisation domain containing 14	7.97e-05	113.858	77404408	77411934	chr11	77.4044
NM_001885	CRYAB	chr11	7.66435	8.94317	2.42641	11.6865	16.2472	9.97743	4.96941	1410	crystallin, alpha B	0.00111	41.2075	111284559	111287683	chr11	111.285
NM_001009909	LUZP2	chr11	4.22165	5.3214	2.14318	7.57059	10.189	6.11529	3.71572	338645	leucine zipper protein 2	0.00128	39.0154	24475131	25060762	chr11	24.4751
NM_001164	APBB1	chr11	9.34004	10.7271	2.61552	12.4801	8.81549	10.8693	2.88645	322	amyloid beta (A4) precursor protein-binding, family B, member 1 (Fe65)	0.000802	46.724	6372930	6396876	chr11	6.37293
NM_001004703	OR4C46	chr11	3.67978	5.55655	3.6725	5.4528	3.41768	5.35203	3.18711	119749	olfactory receptor, family 4, subfamily C, member 46	0.0135	14.0978	51371857	51372787	chr11	51.3719
BC010052	PRRG4	chr11	7.32129	9.08354	3.39226	8.80844	2.80335	8.94481	3.08125	79056	proline rich Gla (G-carboxyglutamic acid) 4 (transmembrane)	0.0062	20.1728	32808056	32831949	chr11	32.8081
BC028244	E2F8	chr11	8.83764	9.89442	2.08028	10.3301	2.81371	10.4551	3.06833	79733	E2F transcription factor 8	0.0449	7.60209	19202551	19208935	chr11	19.2026
NM_032379	SYTL2	chr11	10.8541	9.61908	-2.35375	9.64924	-2.30507	9.84683	-2.01004	54843	synaptotagmin-like 2	0.00228	30.9484	85082911	85103439	chr11	85.0829
BC015537	HBE1	chr11	3.94042	2.72556	-2.32119	2.5693	-2.58673	2.84459	-2.13736	3046	hemoglobin, epsilon 1	0.0332	8.9475	5246158	5483410	chr11	5.24616
XM_932200	LOC643834	chr11	4.20859	2.97093	-2.35816	3.06596	-2.20784	2.89241	-2.49006	643834	similar to Pepsin A precursor	0.197	2.93455	60734017	60737140	chr11	60.734
BC110612	KCNE3	chr11	3.60909	2.47951	-2.18794	2.53986	-2.09831	2.13199	-2.78387	10008	potassium voltage-gated channel, Isk-related family, member 3	0.0137	14.0028	73845490	73850723	chr11	73.8455
AB028953	IGSF9B	chr11	6.16785	4.68667	-2.79177	4.84589	-2.50005	4.98961	-2.263	22997	immunoglobulin superfamily, member 9B	0.0109	15.6545	133290395	133302069	chr11	133.29
NM_014224	PGA5	chr11	7.96107	6.59327	-2.58076	6.52374	-2.70819	6.45099	-2.84825	5222	pepsinogen 5, group I (pepsinogen A)	0.17	3.28649	60765244	60775492	chr11	60.7652
NM_014361	CNTN5	chr11	3.43393	1.92353	-2.84888	2.24645	-2.27753	1.78473	-3.13658	53942	contactin 5	0.282	2.17906	98397080	99732683	chr11	98.3971
BC000234	NNMT	chr11	10.2534	9.03026	-2.33459	9.14347	-2.15839	8.20746	-4.1295	4837	nicotinamide N-methyltransferase	0.0393	8.19556	113633762	113688448	chr11	113.634
NM_176797	P2RY6	chr11	7.34242	5.68659	-3.15105	6.00349	-2.52963	5.52446	-3.52583	5031	pyrimidinergic receptor P2Y, G-protein coupled, 6	0.0303	9.38475	72653217	72686498	chr11	72.6532
BC067899	ZP1	chr11	5.28545	3.92786	-2.56256	3.85116	-2.70248	3.27326	-4.03392	22917	zona pellucida glycoprotein 1 (sperm receptor)	0.0221	11.0684	60394560	60399739	chr11	60.3946
AY358342	SIGIRR	chr11	10.1088	8.72757	-2.6049	7.80838	-4.92601	8.90503	-2.30342	59307	single immunoglobulin and toll-interleukin 1 receptor (TIR) domain	0.0241	10.573	395872	399977	chr11	0.395872
XM_933688	LOC646543	chr11	7.08051	5.15811	-3.79053	5.09912	-3.94871	5.47123	-3.05099	646543	hypothetical protein LOC646543	0.000301	68.0031	133283674	133287978	chr11	133.284
NM_004585	RARRES3	chr11	9.79513	8.77358	-2.03009	7.50569	-4.88865	7.4633	-5.03442	5920	retinoic acid receptor responder (tazarotene induced) 3	0.034	8.8307	63060855	63070506	chr11	63.0609
NM_033179	OR51B4	chr11	5.08346	3.09476	-3.9688	2.73819	-5.08157	3.14107	-3.84343	79339	alt 'HOR5'Beta1'; olfactory receptor, family 51, subfamily B, member 4	0.00296	27.6215	5278819	5279752	chr11	5.27882
BC020768	OR51E2	chr11	8.00631	5.86901	-4.39938	6.49177	-2.85707	5.46565	-5.81856	81285	olfactory receptor, family 51, subfamily E, member 2	0.00137	38.0598	4657978	4675525	chr11	4.65798
NM_001001873	LOC283174	chr11	8.28302	6.45118	-3.55991	5.70308	-5.97914	5.87757	-5.29801	283174	hypothetical protein LOC283174	0.00826	17.7516	133272817	133276467	chr11	133.273
NM_005574	LMO2	chr11	6.99362	4.86556	-4.37132	4.13012	-7.27779	4.70197	-4.89617	4005	LIM domain only 2 (rhombotin-like 1)	0.000377	62.2982	33836697	33870412	chr11	33.8367
NM_198315	LOH11CR2A	chr11	7.02524	5.3284	-3.24189	3.3357	-12.9022	5.18677	-3.57631	4013	loss of heterozygosity, 11, chromosomal region 2, gene A	0.00236	30.4834	123491320	123500753	chr11	123.491
BC011034	BBOX1	chr11	6.70894	4.28862	-5.35289	3.30442	-10.5892	2.55747	-17.7711	8424	butyrobetaine (gamma), 2-oxoglutarate dioxygenase (gamma-butyrobetaine hydroxylase) 1	0.0797	5.44024	27033500	27105794	chr11	27.0335
NM_000378	WT1	chr11	6.95762	3.03341	-15.1812	2.87738	-16.9151	2.59395	-20.5872	7490	Wilms tumor 1	1.18e-05	237.617	32365900	32413663	chr11	32.3659
NM_014333	IGSF4	chr11	11.4823	3.18814	-313.899	6.54137	-30.7162	2.9356	-373.948	23705	immunoglobulin superfamily, member 4	1.72e-05	203.362	114550226	114880325	chr11	114.55
BC047021	N/A	chr11	11.9454	3.05695	-473.902	7.3723	-23.8034	2.83644	-552.166	N/A	Homo sapiens mRNA similar to immunoglobulin superfamily, member 4 (cDNA clone MGC:51880 IMAGE:5248100), complete cds.	1.18e-05	237.152	114545165	114880451	chr11	114.545
AK126121	PTPRB	chr12	5.2253	8.9747	13.4487	10.9184	51.7377	9.63754	21.2919	5787	protein tyrosine phosphatase, receptor type, B	2.37e-05	178.665	69271780	69317487	chr12	69.2718
BC022276	CPM	chr12	4.31495	9.53119	37.1746	6.89597	5.98363	9.08646	27.313	1368	carboxypeptidase M	5.57e-05	131.402	67535803	67613218	chr12	67.5358
AK092535	ABCC9	chr12	3.06255	4.94953	3.6986	7.77816	26.2749	6.60305	11.6358	10060	alt 'ABC37; ATFB12; CANTU; CMD1O; SUR2'; Homo sapiens cDNA FLJ35216 fis, clone PROST2000277, highly similar to Homo sapiens sulfonylurea receptor 2B (SUR2) gene. ATP-binding cassette, sub-family C (CFTR/MRP), member 9	0.0037	25.2237	21843888	21889049	chr12	21.8439
XM_037557	KIAA0984	chr12	7.14752	8.32811	2.2667	8.25707	2.15779	8.7211	2.97644	23329	KIAA0984 protein	0.0162	12.894	63460855	63556074	chr12	63.4609
NM_207436	FLJ42957	chr12	7.15231	5.80668	-2.54141	5.3082	-3.59032	6.10802	-2.06235	400077	FLJ42957 protein	0.0135	14.1403	115455609	115457709	chr12	115.456
BC101820	C12orf28	chr12	3.66375	2.27933	-2.61066	2.42242	-2.36416	1.80053	-3.63819	196446	chromosome 12 open reading frame 28	0.00113	40.9841	68612582	68638645	chr12	68.6126
NM_002259	KLRC1	chr12	4.26951	2.97184	-2.45832	2.38593	-3.68989	2.61936	-3.13867	3821	killer cell lectin-like receptor subfamily C, member 1	0.00344	25.9936	10489893	10497196	chr12	10.4899
BC042496	AQP2	chr12	4.93916	3.32698	-3.05714	3.24356	-3.23912	3.3196	-3.07282	359	aquaporin 2 (collecting duct)	0.0128	14.5232	48630795	48638929	chr12	48.6308
BC104962	CD163L1	chr12	9.34402	8.12802	-2.32302	7.04639	-4.91649	7.98022	-2.57362	283316	CD163 molecule-like 1	8.41e-05	111.341	7401242	7488020	chr12	7.40124
BC053898	HOXC8	chr12	4.93221	3.11675	-3.51971	2.95077	-3.94889	3.47511	-2.74557	3224	homeobox C8	0.00511	21.9572	52689156	52692376	chr12	52.6892
NM_004054	C3AR1	chr12	8.3248	7.21665	-2.15569	6.04279	-4.86356	6.33921	-3.96024	719	complement component 3a receptor 1	0.0034	26.137	8102185	8110222	chr12	8.10219
XM_084868	TSPAN19	chr12	5.18925	3.43959	-3.36279	2.88175	-4.95024	3.43996	-3.36193	144448	tetraspanin 19	0.000184	81.6457	83932230	83947893	chr12	83.9322
BC093769	NCKAP1L	chr12	6.12318	4.34537	-3.42906	3.69671	-5.37576	4.02241	-4.28939	3071	NCK-associated protein 1-like	0.0191	11.8878	53177808	53222824	chr12	53.1778
XM_926095	LOC642624	chr12	5.2046	3.05703	-4.4308	2.77088	-5.40285	3.11674	-4.25115	642624	similar to ZK84.1	0.00275	28.5562	39159185	39165548	chr12	39.1592
NM_032496	ARHGAP9	chr12	5.41756	3.74515	-3.18745	2.43384	-7.91022	3.60062	-3.52332	64333	Rho GTPase activating protein 9	0.000698	49.3197	56152313	56168864	chr12	56.1523
BC017784	KLRC4	chr12	4.12659	2.17772	-3.86071	1.69452	-5.39668	1.68835	-5.4198	8302	killer cell lectin-like receptor subfamily C, member 4	0.000952	43.7956	10451257	10453455	chr12	10.4513
NM_000415	IAPP	chr12	4.32535	2.28665	-4.10875	1.94862	-5.19357	1.81096	-5.71357	3375	islet amyloid polypeptide	0.0248	10.4236	21417084	21423683	chr12	21.4171
NM_052885	SLC2A13	chr12	8.24639	6.48559	-3.38886	5.33975	-7.49867	6.1912	-4.15598	114134	solute carrier family 2 (facilitated glucose transporter), member 13	0.000628	51.4039	38438830	38785928	chr12	38.4388
NM_007333	KLRC3	chr12	4.87398	2.91295	-3.8934	2.25252	-6.15372	2.37253	-5.66253	3823	killer cell lectin-like receptor subfamily C, member 3	0.00165	35.1955	10459449	10464461	chr12	10.4594
BC060766	SLC2A14	chr12	11.7855	10.5559	-2.34495	8.45717	-10.0441	10.0124	-3.41783	144195	solute carrier family 2 (facilitated glucose transporter), member 14	0.000143	89.31	7856382	7916749	chr12	7.85638
BC093644	KLRC2	chr12	5.03752	3.26715	-3.4114	2.32114	-6.57218	2.41789	-6.14592	3822	killer cell lectin-like receptor subfamily C, member 2	0.00529	21.6299	10474956	10479883	chr12	10.475
NM_006446	SLCO1B1	chr12	4.50772	2.06349	-5.44235	2.06414	-5.43989	1.92989	-5.97039	10599	solute carrier organic anion transporter family, member 1B1	0.000608	52.1346	21175402	21283997	chr12	21.1754
NM_006931	SLC2A3	chr12	11.6766	10.3458	-2.51529	8.24857	-10.7629	9.81812	-3.62616	6515	solute carrier family 2 (facilitated glucose transporter), member 3	9e-05	107.959	7963093	7980138	chr12	7.96309
BC104901	ABCD2	chr12	4.63289	2.40358	-4.68911	1.91521	-6.57817	2.04617	-6.00732	225	ATP-binding cassette, sub-family D (ALD), member 2	0.000629	51.3433	38233912	38299716	chr12	38.2339
NM_000020	ACVRL1	chr12	7.36645	4.72439	-6.24226	4.26876	-8.56049	4.80679	-5.89569	94	activin A receptor type II-like 1	0.000151	87.5659	50587468	50601120	chr12	50.5875
BC049215	OAS2	chr12	6.00286	3.82437	-4.52681	2.80089	-9.20215	3.07567	-7.60628	4939	2'-5'-oligoadenylate synthetase 2, 69/71kDa	0.0486	7.26264	111900755	111932292	chr12	111.901
NM_001734	C1S	chr12	11.9614	10.8688	-2.13264	7.91521	-16.5207	9.91643	-4.12667	716	complement component 1, s subcomponent	0.00616	20.25	7038281	7048597	chr12	7.03828
XM_928632	LOC645619	chr12	10.7679	9.06708	-3.25083	6.90744	-14.5248	7.70526	-8.35495	645619	similar to Adenylate kinase isoenzyme 4, mitochondrial (ATP-AMP transphosphorylase)	7.75e-05	115.08	31657438	31660923	chr12	31.6574
XM_926103	LOC642634	chr12	7.89376	4.89911	-7.97035	4.24023	-12.5841	5.30086	-6.03308	642634	similar to mucin 17	0.0125	14.661	39165810	39173587	chr12	39.1658
AK024010	TMEM16B	chr12	5.8215	2.29346	-11.5358	2.44778	-10.3655	2.25796	-11.8231	57101	transmembrane protein 16B	0.000206	78.2164	5542086	5614732	chr12	5.54209
NM_004616	TSPAN8	chr12	8.12901	6.57318	-2.94001	3.06298	-33.4985	5.27541	-7.22801	7103	tetraspanin 8	0.00023	75.0183	69805143	69838046	chr12	69.8051
XM_374983	KIAA0748	chr12	7.25002	6.09287	-2.23017	2.09126	-35.7225	2.80892	-21.7223	9840	KIAA0748	3.46e-07	1054.13	53629449	53664776	chr12	53.6294
NM_002534	OAS1	chr12	9.91136	8.57627	-2.52291	4.26522	-50.079	6.69021	-9.3253	4938	2',5'-oligoadenylate synthetase 1, 40/46kDa	0.0227	10.9226	111829121	111840214	chr12	111.829
BC011913	P2RX7	chr12	7.35441	4.68231	-6.37354	2.46173	-29.7058	2.55917	-27.7657	5027	purinergic receptor P2X, ligand-gated ion channel, 7	0.00267	28.9238	120055087	120107267	chr12	120.055
AY442326	SLCO1B3	chr12	7.11138	2.07817	-32.7452	2.90901	-18.4093	2.02248	-34.0339	28234	solute carrier organic anion transporter family, member 1B3	2.33e-05	179.992	20859873	21134443	chr12	20.8599
NM_001009562	LST-3TM12	chr12	7.30667	2.36925	-30.6415	3.00286	-19.7504	2.05736	-38.0364	338821	organic anion transporter LST-3b	2.9e-06	438.533	20859873	21134443	chr12	20.8599
NM_021094	SLCO1A2	chr12	9.11251	2.21535	-119.193	6.70826	-5.2936	2.688	-85.8954	6579	solute carrier organic anion transporter family, member 1A2	2.94e-05	165.58	21313093	21379099	chr12	21.3131
NM_001007538	TMEM46	chr13	3.22803	9.40388	72.2964	10.1164	118.469	4.95219	3.30387	387914	transmembrane protein 46	0.000474	57.3581	25516734	25523198	chr13	25.5167
NM_002498	NEK3	chr13	6.77258	8.54373	3.41325	8.86371	4.2608	8.18719	2.66587	4752	NIMA (never in mitosis gene a)-related kinase 3	0.00074	48.1621	51604779	51631933	chr13	51.6048
NM_138444	KCTD12	chr13	5.48257	7.38714	3.74398	7.01879	2.90033	6.74883	2.40538	115207	potassium channel tetramerisation domain containing 12	0.0103	16.1013	76352312	76358526	chr13	76.3523
BC104760	SMAD9	chr13	8.79413	9.82687	2.04591	9.88901	2.13595	10.1142	2.49668	4093	SMAD, mothers against DPP homolog 9 (Drosophila)	0.0276	9.87678	36320757	36351921	chr13	36.3208
BC013150	ARL11	chr13	3.60267	2.44171	-2.23606	2.43871	-2.24072	2.45073	-2.22212	115761	ADP-ribosylation factor-like 11	0.566	0.967315	49100656	49103974	chr13	49.1007
NM_002015	FOXO1A	chr13	6.41438	5.04789	-2.57841	4.82718	-3.00465	4.86261	-2.93177	2308	forkhead box O1A (rhabdomyosarcoma)	0.126	4.06176	40027816	40138734	chr13	40.0278
NM_004392	DACH1	chr13	5.3547	3.29588	-4.16643	2.95849	-5.26417	2.69087	-6.33714	1602	dachshund homolog 1 (Drosophila)	0.00793	18.0845	70910098	71339331	chr13	70.9101
BC093927	PTGER2	chr14	7.89932	9.63706	3.33513	10.5076	6.09759	10.2168	4.98464	5732	prostaglandin E receptor 2 (subtype EP2), 53kDa	0.00421	23.8189	51850963	51864005	chr14	51.851
NM_021136	RTN1	chr14	3.18446	6.06534	7.36602	4.83944	3.1492	5.03373	3.60318	6252	reticulon 1	0.00035	64.2965	59132446	59407310	chr14	59.1324
BC078659	LTBP2	chr14	9.6713	11.4244	3.37084	10.9064	2.35394	11.3109	3.11577	4053	latent transforming growth factor beta binding protein 2	0.064	6.20423	74036214	74148693	chr14	74.0362
NM_001005501	OR4K2	chr14	3.75082	2.24071	-2.84831	2.30826	-2.71803	2.27475	-2.7819	390431	olfactory receptor, family 4, subfamily K, member 2	0.461	1.29718	19414266	19415211	chr14	19.4143
XM_934745	FLJ22447	chr14	10.6831	8.35564	-5.01926	9.59805	-2.12146	8.85132	-3.55977	400221	hypothetical gene supported by AK026100	0.00218	31.5462	61107014	61195147	chr14	61.107
BC068482	CLMN	chr14	6.11709	5.08459	-2.04556	2.87938	-9.43294	4.73052	-2.61456	79789	calmin (calponin-like, transmembrane)	0.00605	20.3921	94727618	94855944	chr14	94.7276
NM_000624	SERPINA5	chr14	7.68509	5.99674	-3.22288	3.91843	-13.6107	5.09355	-6.02743	5104	serpin peptidase inhibitor, clade A (alpha-1 antiproteinase, antitrypsin), member 5	0.00375	25.0677	94117563	94129205	chr14	94.1176
NM_015995	KLF13	chr15	3.54311	10.6122	134.276	10.422	117.695	6.07929	5.80047	51621	Kruppel-like factor 13	0.000184	81.5155	29406374	29457394	chr15	29.4064
XM_930061	LOC653807	chr15	4.89068	7.88021	7.94218	7.46385	5.95116	8.07387	9.08318	653807	similar to cytoplasmic polyadenylation element binding protein 1	9.55e-05	105.411	80615740	80616387	chr15	80.6157
BC035348	CPEB1	chr15	7.26162	10.0589	6.95131	9.60606	5.07861	10.188	7.60212	64506	cytoplasmic polyadenylation element binding protein 1	4.69e-06	333.84	81010101	81037555	chr15	81.0101
NM_000499	CYP1A1	chr15	3.92325	6.92058	7.9852	6.07975	4.4583	5.29524	2.58827	1543	cytochrome P450, family 1, subfamily A, polypeptide 1	0.00408	24.1764	72798942	72804930	chr15	72.7989
BC002497	RPP25	chr15	6.9997	9.12854	4.37366	8.29108	2.44761	8.79951	3.48173	54913	ribonuclease P 25kDa subunit	0.00161	35.5959	73034698	73036146	chr15	73.0347
BC052569	SMAD6	chr15	8.22828	9.35627	2.18555	10.3355	4.30854	9.74149	2.85444	4091	SMAD, mothers against DPP homolog 6 (Drosophila)	0.0248	10.4331	64782468	64787664	chr15	64.7825
NM_003645	SLC27A2	chr15	4.40442	2.22072	-4.54317	2.21681	-4.55551	2.72572	-3.2014	11001	solute carrier family 27 (fatty acid transporter), member 2	0.0187	11.9984	48261713	48315862	chr15	48.2617
BC114506	DAPK2	chr15	10.23	8.51389	-3.2855	8.55715	-3.18845	7.58856	-6.23957	23604	death-associated protein kinase 2	0.000543	54.5433	61987486	62125563	chr15	61.9875
NM_000781	CYP11A1	chr15	7.23551	4.05669	-9.05565	5.79821	-2.70814	5.68762	-2.92389	1583	cytochrome P450, family 11, subfamily A, polypeptide 1	9.09e-05	107.146	72417156	72447020	chr15	72.4172
AK056692	FLJ32130	chr16	4.32716	7.15468	7.09852	8.37252	16.511	7.12855	6.97112	146540	hypothetical protein FLJ32130	0.000135	92.491	30497794	30504591	chr16	30.4978
NM_013399	C16orf5	chr16	7.71343	10.8527	8.81063	10.7332	8.1104	10.9314	9.30509	29965	chromosome 16 open reading frame 5	2.57e-07	1245.83	4500740	4504857	chr16	4.50074
BC040504	RGS11	chr16	2.79646	6.03203	9.41895	5.64013	7.17843	5.10529	4.95482	8786	regulator of G-protein signalling 11	0.00265	29.0024	261827	265981	chr16	0.261827
NM_016332	SEPX1	chr16	7.98695	10.3364	5.09641	9.50058	2.85528	9.85786	3.65763	51734	selenoprotein X, 1	0.000115	98.2997	1928234	1933295	chr16	1.92823
DQ074695	LOC339123	chr16	9.5464	10.8807	2.52158	10.7857	2.36078	10.885	2.52911	339123	hypothetical LOC339123	0.000191	80.3523	672794	674320	chr16	0.672794
AK091062	KIAA1924	chr16	4.73116	5.79487	2.09031	5.83375	2.1474	6.20096	2.76983	197335	hypothetical protein KIAA1924	0.0544	6.80611	639363	657830	chr16	0.639363
AK098052	PKD1L2	chr16	7.61573	6.33249	-2.43386	6.31133	-2.46982	6.33877	-2.42328	114780	polycystic kidney disease 1-like 2	0.106	4.5307	79761397	79789892	chr16	79.7614
BC012350	SPN	chr16	4.05854	2.88566	-2.25462	2.26072	-3.47694	2.45658	-3.03555	6693	sialophorin (gpL115, leukosialin, CD43)	0.0281	9.78768	29581884	29584338	chr16	29.5819
BC041846	CDH3	chr16	6.25626	4.47744	-3.43146	5.05817	-2.29435	3.86639	-5.24109	1001	cadherin 3, type 1, P-cadherin (placental)	0.004	24.3901	67236239	67290440	chr16	67.2362
BC055428	MMP15	chr16	10.6799	9.60555	-2.10574	8.62787	-4.14681	8.3491	-5.03075	4324	matrix metallopeptidase 15 (membrane-inserted)	0.00103	42.501	56616970	56638303	chr16	56.617
NM_005949	MT1F	chr16	7.7126	5.86983	-3.58697	5.73599	-3.93567	5.05409	-6.31379	4494	metallothionein 1F (functional)	0.0204	11.5134	55249355	55250713	chr16	55.2494
NM_022910	NDRG4	chr16	12.3124	11.1418	-2.25107	9.68137	-6.19468	8.98396	-10.0452	65009	NDRG family member 4	0.0137	14.0151	57079160	57105023	chr16	57.0792
BC036846	PRSS33	chr16	7.78146	5.72316	-4.16496	4.55426	-9.36447	5.24708	-5.79327	260429	protease, serine, 33	0.0525	6.94494	2773961	2777950	chr16	2.77396
BC038237	ITGAX	chr16	7.52199	5.32576	-4.58278	3.89053	-12.393	4.71592	-6.99376	3687	integrin, alpha X (complement component 3 receptor 4 subunit)	0.0035	25.7987	31274043	31301764	chr16	31.274
NM_145252	LOC124220	chr16	6.80821	4.97529	-3.56258	3.85114	-7.76548	3.0639	-13.4013	124220	similar to common salivary protein 1	0.000996	42.9938	2820233	2822281	chr16	2.82023
BC068516	FLJ20581	chr16	9.01946	3.28045	-53.4089	2.61434	-84.7487	6.14204	-7.34839	54988	hypothetical protein FLJ20581	2.58e-05	172.864	20328356	20360153	chr16	20.3284
NM_001552	IGFBP4	chr17	5.5535	9.48737	15.2831	9.85575	19.729	7.39423	3.58191	3487	insulin-like growth factor binding protein 4	0.00371	25.1682	35853201	35867508	chr17	35.8532
NM_001005619	ITGB4	chr17	7.9724	12.5218	23.4158	10.2435	4.82703	10.6344	6.32895	3691	integrin, beta 4	0.0212	11.2806	71232370	71265494	chr17	71.2324
NM_080669	HCP1	chr17	7.37506	10.4039	8.16174	10.4421	8.38087	10.2554	7.36328	113235	heme carrier protein 1	4.33e-06	342.577	23750178	23757355	chr17	23.7502
NM_199262	SP6	chr17	4.24547	6.91964	6.3827	6.47177	4.67931	6.87776	6.20009	80320	Sp6 transcription factor	0.00189	33.4049	43277278	43288239	chr17	43.2773
NM_001030002	GRB7	chr17	7.73316	10.0972	5.14815	10.2365	5.66978	9.80827	4.21376	2886	growth factor receptor-bound protein 7	0.000129	94.1779	35148115	35157064	chr17	35.1481
NM_000199	SGSH	chr17	6.92921	9.0963	4.49117	9.59687	6.35397	8.70757	3.43036	6448	N-sulfoglucosamine sulfohydrolase (sulfamidase)	0.0244	10.5035	75797684	75808719	chr17	75.7977
NM_000789	ACE	chr17	5.19742	7.86831	6.36825	6.8484	3.14048	6.45819	2.39624	1636	angiotensin I converting enzyme (peptidyl-dipeptidase A) 1	0.0951	4.85744	58908165	58928711	chr17	58.9082
NM_033452	TRIM47	chr17	7.46257	8.82781	2.57619	9.73952	4.84651	9.54007	4.22075	91107	tripartite motif-containing 47	0.00148	37.0053	71381839	71386251	chr17	71.3818
AB014512	BZRAP1	chr17	4.54265	6.06507	2.87271	6.73483	4.56996	6.18678	3.12559	9256	benzodiazapine receptor (peripheral) associated protein 1	0.0237	10.685	53733594	53761120	chr17	53.7336
NM_002126	HLF	chr17	5.54149	7.39596	3.6162	6.67595	2.19537	7.05071	2.84656	3131	hepatic leukemia factor	0.166	3.34033	50697369	50755886	chr17	50.6974
NM_012452	TNFRSF13B	chr17	3.94494	5.22228	2.42391	5.32052	2.59471	5.31699	2.58837	23495	tumor necrosis factor receptor superfamily, member 13B	0.0784	5.4985	16783122	16816127	chr17	16.7831
AK093877	ALDH3A1	chr17	4.81652	3.31859	-2.82438	3.29125	-2.8784	3.6142	-2.30109	218	aldehyde dehydrogenase 3 family, memberA1	0.0182	12.1854	19581891	19592203	chr17	19.5819
NM_004694	SLC16A6	chr17	10.7528	9.55371	-2.29587	9.0245	-3.31326	9.30869	-2.72086	9120	solute carrier family 16 (monocarboxylic acid transporters), member 6	0.0225	10.9719	63775932	63799002	chr17	63.7759
NM_000717	CA4	chr17	4.58003	3.24105	-2.52972	3.08662	-2.81554	2.74329	-3.57201	762	carbonic anhydrase IV	0.0475	7.36511	55582130	55591686	chr17	55.5821
NM_031272	TEX14	chr17	5.04819	3.95399	-2.13494	3.32197	-3.3086	3.05803	-3.9728	56155	testis expressed sequence 14	0.091	5.00469	53989037	54124415	chr17	53.989
AK096076	TMC6	chr17	6.8697	4.87505	-3.98518	5.66469	-2.30539	5.02701	-3.5868	11322	transmembrane channel-like 6	0.0103	16.094	73627852	73636406	chr17	73.6279
AK090821	USP43	chr17	5.17652	3.40994	-3.40247	3.50502	-3.18546	3.24477	-3.81518	124739	ubiquitin specific peptidase 43	0.00192	33.2345	9545156	9573726	chr17	9.54516
BC036059	PLXDC1	chr17	8.2497	6.5325	-3.288	6.10026	-4.43657	6.08641	-4.47938	57125	plexin domain containing 1	0.0184	12.0914	34476910	34561394	chr17	34.4769
BC110296	TMC8	chr17	5.79004	3.97725	-3.51323	3.58603	-4.60761	3.48088	-4.95594	147138	transmembrane channel-like 8	0.0267	10.0466	73638461	73649037	chr17	73.6385
NM_001001684	FLJ45831	chr17	4.23138	2.01414	-4.65002	2.15207	-4.22605	2.14211	-4.25534	400576	FLJ45831 protein	0.000466	57.8461	14611624	14636625	chr17	14.6116
BC005812	DLX4	chr17	6.52561	5.15157	-2.59195	3.17972	-10.1675	3.58191	-7.69382	1748	distal-less homeobox 4	0.00285	28.1418	45405306	45406948	chr17	45.4053
BC047765	ABCA8	chr17	7.02478	2.77646	-19.0052	1.65356	-41.3902	1.7112	-39.7691	10351	ATP-binding cassette, sub-family A (ABC1), member 8	7.92e-06	273.033	64439518	64463087	chr17	64.4395
NM_024017	HOXB9	chr17	9.23693	2.79629	-86.8615	3.3753	-58.147	3.92833	-39.6322	3219	homeobox B9	6.17e-05	125.972	44053516	44058716	chr17	44.0535
NM_001025100	MBP	chr18	5.05898	6.69991	3.11867	7.60151	5.82612	6.81258	3.37201	4155	myelin basic protein	0.0627	6.27647	72853726	72973762	chr18	72.8537
NM_005559	LAMA1	chr18	6.43134	3.72834	-6.51151	3.7982	-6.20372	3.74768	-6.42484	284217	laminin, alpha 1	0.000618	51.7975	6931884	7107813	chr18	6.93188
CR749520	CCDC102B	chr18	6.46838	3.12474	-10.1516	2.53855	-15.2404	2.72075	-13.4322	79839	coiled-coil domain containing 102B	0.000152	87.1832	64616349	64873400	chr18	64.6163
NM_206538	LOC284361	chr19	4.78658	10.4271	49.8832	11.5934	111.96	11.6131	113.498	284361	hematopoietic signal peptide-containing	6.28e-06	300.088	55670404	55678420	chr19	55.6704
BC028003	IL27RA	chr19	4.09304	6.38671	4.90299	9.0723	31.5432	7.31765	9.34768	9466	interleukin 27 receptor, alpha	0.000616	51.9263	14003628	14024527	chr19	14.0036
AJ278828	PGPEP1	chr19	7.26876	9.46522	4.58354	10.7212	10.9466	10.6673	10.5453	54858	pyroglutamyl-peptidase I	0.000591	52.6565	18312449	18335428	chr19	18.3124
BC009698	APOC1	chr19	3.36018	6.70634	10.1694	5.85241	5.62649	6.55915	9.18305	341	apolipoprotein C-I	0.00117	40.5148	50109966	50114439	chr19	50.11
XM_290865	LOC163233	chr19	5.19312	8.64545	10.946	7.4623	4.8205	8.36592	9.01794	163233	similar to Zinc finger protein 93 (Zinc finger protein HTF34)	0.000369	62.8721	20518767	20540439	chr19	20.5188
XM_371152	ZNF486	chr19	3.1742	5.8985	6.60838	4.96593	3.46231	5.79548	6.15294	90649	zinc finger protein 486	0.000221	76.1374	20137371	20172664	chr19	20.1374
NM_021047	ZNF253	chr19	4.91332	7.97178	8.33083	7.21283	4.9229	5.96581	2.07411	56242	zinc finger protein 253	9.94e-05	103.829	19850288	19864939	chr19	19.8503
AY789701	ZD52F10	chr19	4.12006	5.9774	3.62337	7.33145	9.26239	5.12117	2.00153	93099	dermokine	0.0068	19.3544	40681457	40693177	chr19	40.6815
NM_153608	ZNF114	chr19	5.5036	6.83977	2.5248	8.08006	5.96475	7.74328	4.72293	163071	zinc finger protein 114	0.000861	45.5664	53466465	53482675	chr19	53.4665
NM_145173	DIRAS1	chr19	8.88966	11.2279	5.05686	10.7503	3.63158	10.496	3.04468	148252	DIRAS family, GTP-binding RAS-like 1	0.00153	36.3628	2665564	2672369	chr19	2.66556
XM_927323	LOC644096	chr19	8.4476	10.147	3.24768	10.021	2.976	9.70575	2.39189	644096	hypothetical protein LOC644096	0.000251	72.7813	41177913	41184361	chr19	41.1779
NM_025245	PBX4	chr19	4.21794	5.36367	2.21257	5.67487	2.74523	5.91679	3.24641	80714	pre-B-cell leukemia transcription factor 4	0.00153	36.3436	19533521	19590439	chr19	19.5335
NM_145233	ZNF625	chr19	7.20334	8.25753	2.07655	8.23587	2.0456	8.31284	2.15771	90589	zinc finger protein 625	0.000474	57.3104	12116704	12128529	chr19	12.1167
NM_005031	FXYD1	chr19	4.67345	3.6027	-2.10052	3.40295	-2.41245	3.66354	-2.01379	5348	FXYD domain containing ion transport regulator 1 (phospholemman)	0.514	1.1214	40322231	40325794	chr19	40.3222
NM_016363	GP6	chr19	4.6332	3.45292	-2.2662	3.37103	-2.39856	3.6286	-2.00639	51206	glycoprotein VI (platelet)	0.0162	12.8965	60216884	60241444	chr19	60.2169
NM_022006	FXYD7	chr19	6.46586	5.36049	-2.15155	5.05514	-2.6587	5.39927	-2.09447	53822	FXYD domain containing ion transport regulator 7	0.0249	10.4044	40325993	40337045	chr19	40.326
NM_024898	DENND1C	chr19	5.03277	3.78309	-2.37788	3.82992	-2.30193	3.86143	-2.2522	79958	DENN/MADD domain containing 1C	0.0649	6.15359	6418217	6432798	chr19	6.41822
XM_934813	WIZ	chr19	4.76024	3.42767	-2.51851	3.63566	-2.18037	3.54241	-2.32596	58525	widely-interspaced zinc finger motifs	0.0164	12.8066	15408291	15410732	chr19	15.4083
NM_006533	MIA	chr19	5.97967	4.53999	-2.71261	3.32489	-6.29751	4.88063	-2.14212	8190	melanoma inhibitory activity	0.0146	13.5494	45973217	45975236	chr19	45.9732
BC015364	EBI3	chr19	7.64452	6.21043	-2.70212	5.10992	-5.79419	5.91353	-3.31957	10148	Epstein-Barr virus induced gene 3	0.0405	8.05039	4180494	4188517	chr19	4.18049
BC111715	PTPRH	chr19	7.24146	5.90074	-2.53278	5.02854	-4.63613	4.73491	-5.68259	5794	protein tyrosine phosphatase, receptor type, H	0.00883	17.2424	60384819	60412636	chr19	60.3848
BC035023	OSCAR	chr19	6.17669	4.74616	-2.69546	3.83739	-5.06059	3.30098	-7.33966	126014	osteoclast-associated receptor	0.00655	19.6947	59289813	59297806	chr19	59.2898
NM_002029	FPR1	chr19	9.28055	7.76947	-2.85024	6.08135	-9.18452	7.25455	-4.07276	2357	formyl peptide receptor 1	0.00299	27.492	56940837	56946962	chr19	56.9408
NM_002579	PALM	chr19	9.52205	8.0826	-2.71217	8.13463	-2.61609	5.77919	-13.3879	5064	paralemmin	0.0177	12.3352	660001	699328	chr19	0.660001
NM_001005738	FPRL1	chr19	6.47069	4.96761	-2.83448	3.15407	-9.96326	3.50915	-7.78958	2358	formyl peptide receptor-like 1	0.00445	23.3213	56956264	56965591	chr19	56.9563
NM_004335	BST2	chr19	8.429	7.26892	-2.23469	4.72068	-13.0712	5.54221	-7.39622	684	bone marrow stromal cell antigen 2	0.00605	20.3923	17374754	17377384	chr19	17.3748
BC069070	FPRL2	chr19	7.36312	5.80436	-2.946	3.57713	-13.7942	4.01815	-10.161	2359	formyl peptide receptor-like 2	0.0174	12.4461	57018813	57019874	chr19	57.0188
NM_024552	LASS4	chr19	8.51459	5.35642	-8.92699	5.15931	-10.2339	4.15582	-20.5173	79603	LAG1 longevity assurance homolog 4 (S. cerevisiae)	0.0237	10.6685	8180256	8233302	chr19	8.18026
NM_007366	PLA2R1	chr2	3.78215	11.2311	174.728	9.37346	48.2116	9.47135	51.5966	22925	phospholipase A2 receptor 1, 180kDa	0.000757	47.8137	160506257	160627367	chr2	160.506
NM_032434	ZNF512	chr2	2.02974	3.08972	2.08491	9.13629	137.811	5.14825	8.68493	84450	zinc finger protein 512	1.31e-05	227.064	27659396	27699467	chr2	27.6594
NM_003854	IL1RL2	chr2	2.1697	4.02297	3.61318	5.68265	11.4157	3.36104	2.28364	8808	interleukin 1 receptor-like 2	6.66e-05	122.779	102169864	102222243	chr2	102.17
NM_002246	KCNK3	chr2	6.88791	9.52059	6.20176	8.48233	3.01974	9.72408	7.14124	3777	potassium channel, subfamily K, member 3	0.00125	39.3504	26769122	26806222	chr2	26.7691
XM_926263	LOC642877	chr2	7.41965	10.1966	6.85389	9.2405	3.53291	9.84139	5.35817	642877	similar to serine/arginine repetitive matrix 2	0.00402	24.3612	895297	902628	chr2	0.895297
NM_002236	KCNF1	chr2	4.39029	6.55255	4.47613	6.46608	4.21574	6.7136	5.00477	3754	potassium voltage-gated channel, subfamily F, member 1	0.00869	17.3656	10969513	10971802	chr2	10.9695
BC030639	ID2	chr2	8.46624	10.9417	5.56149	9.95426	2.80504	10.1399	3.19025	3398	inhibitor of DNA binding 2, dominant negative helix-loop-helix protein	0.0264	10.093	8739636	8742032	chr2	8.73964
NM_003387	WASPIP	chr2	7.71776	9.35759	3.11629	9.36607	3.13468	8.97505	2.39047	7456	Wiskott-Aldrich syndrome protein interacting protein	0.00919	16.9268	175132547	175207550	chr2	175.133
NM_152527	SLC16A14	chr2	10.1822	11.7679	3.00159	11.4584	2.42203	11.2051	2.03205	151473	solute carrier family 16 (monocarboxylic acid transporters), member 14	0.00934	16.7922	230607941	230641863	chr2	230.608
NM_001935	DPP4	chr2	10.4907	11.5037	2.01809	11.4921	2.00199	11.5417	2.07202	1803	dipeptidyl-peptidase 4 (CD26, adenosine deaminase complexing protein 2)	0.0103	16.1066	162557000	162639298	chr2	162.557
NM_000079	CHRNA1	chr2	5.67028	4.47959	-2.28262	4.55282	-2.16964	4.41102	-2.39373	1134	cholinergic receptor, nicotinic, alpha 1 (muscle)	0.0675	6.01035	175320852	175337416	chr2	175.321
NM_145236	B3GNT7	chr2	6.71059	5.69951	-2.01542	5.32107	-2.61991	5.48281	-2.34207	93010		0.0773	5.54455	231968578	231971928	chr2	231.969
BC039158	PDK1	chr2	11.2056	9.89242	-2.48486	9.7131	-2.81373	10.1745	-2.04349	5163	pyruvate dehydrogenase kinase, isozyme 1	0.000868	45.4101	173129081	173171771	chr2	173.129
AF418105	ABCA12	chr2	6.01185	4.74822	-2.40098	4.39616	-3.06456	4.88518	-2.18354	26154	ATP-binding cassette, sub-family A (ABC1), member 12	0.0307	9.31635	215505545	215622629	chr2	215.506
XM_372940	LOC391403	chr2	8.16724	7.07971	-2.12509	6.51516	-3.14285	6.90474	-2.39911	391403	similar to Gamma-glutamyltranspeptidase 1 precursor (Gamma-glutamyltransferase 1) (CD224 antigen)	0.0292	9.56828	91327802	91333120	chr2	91.3278
BC011453	IGFBP5	chr2	9.53143	7.79723	-3.32694	8.22859	-2.46713	8.31305	-2.32684	3488	insulin-like growth factor binding protein 5	0.328	1.89666	217249586	217268091	chr2	217.25
XM_934196	LOC647029	chr2	5.77961	4.36616	-2.66374	4.5494	-2.34601	4.09276	-3.21953	647029	hypothetical protein LOC647029	0.177	3.18451	58508443	59011709	chr2	58.5084
BC074757	GDF8	chr2	3.36979	2.35001	-2.02762	1.70282	-3.17548	1.69968	-3.1824	2660	growth differentiation factor 8	0.0603	6.43511	190630178	190635614	chr2	190.63
NM_139158	ALS2CR7	chr2	6.34953	4.43043	-3.78187	5.0013	-2.546	5.06983	-2.42789	65061	amyotrophic lateral sclerosis 2 (juvenile) chromosome region, candidate 7	0.102	4.66431	202379442	202466511	chr2	202.379
BC075049	CACNB4	chr2	9.40502	7.17338	-4.69666	8.37509	-2.04192	8.32742	-2.11052	785	calcium channel, voltage-dependent, beta 4 subunit	0.000126	94.9998	152403837	152663790	chr2	152.404
AK092189	FLJ34870	chr2	10.3203	8.82402	-2.82108	8.38048	-3.8365	9.17827	-2.20688	401013	FLJ34870 protein	0.021	11.3491	133398959	133895831	chr2	133.399
NM_079422	MYL1	chr2	4.47775	3.40652	-2.10122	2.57706	-3.73391	2.7995	-3.20038	4632	myosin, light polypeptide 1, alkali; skeletal, fast	0.0113	15.3788	210863121	210876584	chr2	210.863
AK124659	NAP5	chr2	7.82636	6.35218	-2.77826	5.53364	-4.8998	6.37576	-2.73322	344148	Nck-associated protein 5	0.0385	8.28941	133145843	133256098	chr2	133.146
NM_006343	MERTK	chr2	10.1779	9.00827	-2.24949	7.41373	-6.79345	9.0554	-2.17719	10461	c-mer proto-oncogene tyrosine kinase	0.0015	36.703	112372661	112503416	chr2	112.373
NM_014668	GREB1	chr2	8.98576	6.63642	-5.09591	6.80106	-4.54632	7.89391	-2.13147	9687	GREB1 protein	0.000605	52.2311	11591692	11700363	chr2	11.5917
BC005308	TGFA	chr2	9.22647	6.44372	-6.88161	8.06954	-2.22982	7.40345	-3.53821	7039	transforming growth factor, alpha	0.000207	77.963	70530812	70634466	chr2	70.5308
AF111344	CASP10	chr2	5.30612	2.96429	-5.06943	3.27608	-4.08415	2.95586	-5.09914	843	caspase 10, apoptosis-related cysteine peptidase	0.00265	29.0417	201758745	201790709	chr2	201.759
BC026345	KIAA1189	chr2	4.8559	2.13856	-6.57656	2.01817	-7.14892	1.90958	-7.70777	57471	KIAA1189	0.000139	91.0796	157884742	157890531	chr2	157.885
XM_046570	KIAA1679	chr2	5.21019	2.07126	-8.80871	2.4589	-6.7332	2.227	-7.90732	80731	KIAA1679 protein	4.43e-05	141.538	137520932	138151751	chr2	137.521
NM_053276	VIT	chr2	6.12807	3.33799	-6.91669	3.48408	-6.25056	2.76211	-10.3099	5212	vitrin	0.00285	28.1269	36777417	36895433	chr2	36.7774
NM_007023	RAPGEF4	chr2	6.58768	4.9243	-3.16758	2.97351	-12.2454	3.46334	-8.72005	11069	Rap guanine nucleotide exchange factor (GEF) 4	0.0136	14.061	173308852	173625861	chr2	173.309
XM_927950	LOC653536	chr2	10.7251	6.99193	-13.2985	8.41811	-4.94858	7.48266	-9.46413	653536	similar to ST6 beta-galactosamide alpha-2,6-sialyltranferase 2	0.0335	8.89995	106788810	106789558	chr2	106.789
AB058780	ST6GAL2	chr2	11.4055	7.6719	-13.3018	9.09237	-4.9694	8.10513	-9.85131	84620	ST6 beta-galactosamide alpha-2,6-sialyltranferase 2	0.0223	11.0044	106784491	106869042	chr2	106.784
NM_001056	SULT1C1	chr2	7.8223	3.83471	-15.8629	3.62354	-18.3634	6.04702	-3.42304	6819	sulfotransferase family, cytosolic, 1C, member 1	0.000368	63.0768	108271526	108292803	chr2	108.272
NM_001003683	PDE1A	chr2	8.42757	7.2106	-2.32457	4.70278	-13.2213	3.63982	-27.6221	5136	phosphodiesterase 1A, calmodulin-dependent	0.0207	11.4349	182740905	183095710	chr2	182.741
NM_001747	CAPG	chr2	10.3598	8.39407	-3.9061	9.00362	-2.56005	4.63527	-52.8757	822	capping protein (actin filament), gelsolin-like	4.92e-05	136.659	85475381	85491187	chr2	85.4754
XM_290342	LOC339746	chr2	9.54526	5.57177	-15.7086	4.48083	-33.4615	5.87828	-12.7019	339746	similar to immunoglobulin superfamily, member 3 isoform 1	0.000448	58.7061	91314038	91319110	chr2	91.314
XM_934625	LOC645208	chr2	12.9766	7.87168	-34.4138	6.93777	-65.7457	8.00988	-31.2702	645208	similar to immunoglobulin superfamily, member 3 isoform 1	8.6e-05	110.404	91288483	91304420	chr2	91.2885
BC042168	CTSZ	chr20	4.61937	9.33352	26.2484	11.6596	131.619	11.9563	161.674	1522	cathepsin Z	0.000105	102.053	57003637	57015687	chr20	57.0036
AF032906	N/A	chr20	5.11986	9.64345	23.0003	12.255	140.568	12.3333	148.409	N/A	Homo sapiens cathepsin Z precursor (CTSZ) mRNA, complete cds.	6.41e-05	124.366	57003708	57015680	chr20	57.0037
NM_024663	NPEPL1	chr20	6.84409	8.48403	3.11653	9.42044	5.96432	10.3414	11.2929	79716	aminopeptidase-like 1	0.000576	53.1721	56701267	56724307	chr20	56.7013
NM_080621	SAMD10	chr20	5.43009	7.4778	4.13449	8.52461	8.54171	8.10203	6.37288	140700	sterile alpha motif domain containing 10	2.83e-05	167.883	62075911	62081436	chr20	62.0759
BC093874	KCNK15	chr20	4.25801	6.37119	4.32643	5.78539	2.88261	6.17512	3.77665	60598	potassium channel, subfamily K, member 15	0.00336	26.259	42807921	42812985	chr20	42.8079
BC024179	PAK7	chr20	4.0314	2.76603	-2.40388	2.71202	-2.49559	2.80976	-2.33212	57144	p21(CDKN1A)-activated kinase 7	0.525	1.08289	9467747	9767515	chr20	9.46775
NM_004118	FKHL18	chr20	10.8782	9.65981	-2.32694	9.33045	-2.9237	9.45602	-2.67997	2307	forkhead-like 18 (Drosophila)	0.273	2.23603	29895763	29897081	chr20	29.8958
NM_178460	SIRPD	chr20	4.24543	2.92457	-2.49815	2.68156	-2.95648	2.60112	-3.12599	128646	signal-regulatory protein delta	0.0161	12.9347	1462896	1486343	chr20	1.4629
NM_172006	WFDC10B	chr20	6.47803	5.13603	-2.53503	3.85637	-6.15458	5.36912	-2.15682	280664	WAP four-disulfide core domain 10B	0.0103	16.0365	43746703	43767072	chr20	43.7467
AY858838	CYP24A1	chr20	6.00087	4.17142	-3.55402	4.44114	-2.94798	3.85005	-4.44079	1591	cytochrome P450, family 24, subfamily A, polypeptide 1	0.00255	29.4952	52204658	52221899	chr20	52.2047
NM_173091	NFATC2	chr20	9.07647	7.53376	-2.91341	7.59015	-2.80173	6.65266	-5.36586	4773	nuclear factor of activated T-cells, cytoplasmic, calcineurin-dependent 2	0.0439	7.68941	49441171	49592665	chr20	49.4412
NM_080816	SIRPG	chr20	5.92925	4.6188	-2.48019	3.67058	-4.78549	3.80909	-4.34743	55423	signal-regulatory protein gamma	0.028	9.80842	1557797	1586402	chr20	1.5578
NM_006065	SIRPB1	chr20	5.14473	3.14793	-3.99115	3.03205	-4.32495	2.81643	-5.02213	10326	signal-regulatory protein beta 1	0.00177	34.3101	1491567	1548630	chr20	1.49157
NM_014737	RASSF2	chr20	4.90783	3.28685	-3.07583	2.10285	-6.98849	2.47197	-5.41088	9770	Ras association (RalGDS/AF-6) domain family 2	0.0103	16.0773	4708669	4752291	chr20	4.70867
AK026266	FER1L4	chr20	6.25398	4.54965	-3.25879	3.91473	-5.06041	3.29266	-7.78839	80307	fer-1-like 4 (C. elegans)	0.00856	17.4784	33652037	33656662	chr20	33.652
NM_080920	GGTLA4	chr20	7.2917	5.519	-3.41693	4.5033	-6.90863	4.75513	-5.80207	92086	gamma-glutamyltransferase-like activity 4	0.00762	18.3899	23913686	23915512	chr20	23.9137
L02840	KCNB1	chr20	7.55495	6.54627	-2.01206	5.2371	-4.98587	4.12189	-10.8008	3745	potassium voltage-gated channel, Shab-related subfamily, member 1	0.0335	8.91004	47421911	47533897	chr20	47.4219
NM_001899	CST4	chr20	5.10728	2.29275	-7.03486	2.27592	-7.11741	2.56383	-5.82981	1472	cystatin S	0.0328	9.00027	23614276	23617662	chr20	23.6143
NM_001322	CST2	chr20	5.70705	2.28948	-10.6854	2.56145	-8.8495	3.42889	-4.85057	1470	cystatin SA	0.00444	23.3378	23752403	23755312	chr20	23.7524
NM_001898	CST1	chr20	5.82367	2.3794	-10.885	2.32542	-11.3	2.95124	-7.32297	1469	cystatin SN	0.00785	18.1603	23676189	23679574	chr20	23.6762
NM_001033516	LOC613266	chr20	6.69368	2.08464	-24.4039	2.12508	-23.7294	2.06568	-24.7268	613266	hypothetical LOC613266	4.03e-06	352.847	15820980	15851959	chr20	15.821
NM_001033086	C20orf133	chr20	9.03785	1.81223	-149.668	2.07979	-124.333	2.14464	-118.867	140733	chromosome 20 open reading frame 133	2.76e-07	1259.68	13924268	15981842	chr20	13.9243
NM_153334	SCARF2	chr22	6.66319	8.93991	4.84575	10.9823	19.9612	9.14396	5.58194	91179	scavenger receptor class F, member 2	2.41e-05	177.226	19108874	19122146	chr22	19.1089
BC057830	DERL3	chr22	6.41867	7.6249	2.30734	9.15744	6.67505	8.0158	3.02541	91319	Der1-like domain family, member 3	0.000161	85.4423	22508921	22511191	chr22	22.5089
AK093341	RP5-821D11.2	chr22	3.94503	2.49658	-2.72914	2.56744	-2.59834	2.39447	-2.92931	150365	similar to mouse meiosis defective 1 gene	0.00425	23.7421	40501998	40525403	chr22	40.502
BC025692	GRAP2	chr22	4.28587	2.34299	-3.84472	2.39849	-3.69962	2.76165	-2.8763	9402	GRB2-related adaptor protein 2	0.000763	47.6241	38627097	38697330	chr22	38.6271
BC016921	PRR5	chr22	6.63228	4.32724	-4.94183	4.90802	-3.30411	5.33761	-2.45321	55615	proline rich 5 (renal)	0.000278	70.0919	43505427	43512225	chr22	43.5054
NM_002872	RAC2	chr22	6.86043	5.36732	-2.81494	4.93042	-3.81056	4.67582	-4.54604	5880	ras-related C3 botulinum toxin substrate 2 (rho family, small GTP binding protein Rac2)	0.0412	7.97305	35951255	35970251	chr22	35.9513
NM_175878	XKR3	chr22	8.91081	7.71115	-2.29685	6.28366	-6.17802	7.37849	-2.8925	150165	XK, Kell blood group complex subunit-related family, member 3	0.00454	23.1273	15644369	15682582	chr22	15.6444
XM_928407	LOC645367	chr22	8.32539	6.53685	-3.45466	6.24504	-4.22908	6.23977	-4.24457	645367	similar to Gamma-glutamyltranspeptidase 1 precursor (Gamma-glutamyltransferase 1) (CD224 antigen)	0.00191	33.2858	19893743	19913455	chr22	19.8937
BC108264	GGT2	chr22	7.36924	5.7481	-3.07617	4.87224	-5.64508	5.01704	-5.106	2679	gamma-glutamyltransferase 2	0.00353	25.7252	19892290	19900876	chr22	19.8923
J05235	GGT1	chr22	8.14227	6.41806	-3.304	5.67681	-5.52304	5.686	-5.48795	2678	gamma-glutamyltransferase 1	0.00271	28.7133	23335428	23354963	chr22	23.3354
XM_927968	CECR7	chr22	5.03448	2.71012	-5.00843	2.49759	-5.80338	2.54039	-5.63374	27438	cat eye syndrome chromosome region, candidate 7	2.4e-06	471.765	15897156	15920956	chr22	15.8972
BC108684	LOC388886	chr22	8.75284	6.33882	-5.32956	5.92458	-7.10214	6.49419	-4.78541	388886	similar to hypothetical protein LOC192734	0.0185	12.0762	23311585	23319026	chr22	23.3116
XM_927596	LOC643009	chr22	7.71514	5.88043	-3.567	4.84453	-7.31375	5.01354	-6.50522	643009	similar to gamma-glutamyltransferase 2	0.0017	34.8039	18746207	18747794	chr22	18.7462
BC077725	PDGFB	chr22	8.64406	5.22897	-10.6671	7.36499	-2.42684	6.19289	-5.46861	5155	platelet-derived growth factor beta polypeptide (simian sarcoma viral (v-sis) oncogene homolog)	0.016	12.9931	37951069	37970738	chr22	37.9511
XM_932685	LOC653257	chr22	8.00293	5.91066	-4.26417	5.03841	-7.80562	5.02865	-7.85862	653257	similar to Gamma-glutamyltranspeptidase 1 precursor (Gamma-glutamyltransferase 1) (CD224 antigen)	0.00361	25.4323	19892266	19910921	chr22	19.8923
NM_199127	GGTL4	chr22	7.38537	5.35483	-4.08559	4.18134	-9.21529	4.48664	-7.45772	91227	gamma-glutamyltransferase-like 4	0.00314	26.9674	21318779	21320371	chr22	21.3188
NM_022842	CDCP1	chr3	2.40548	7.98173	47.7111	10.7377	322.299	8.84064	86.5322	64866	CUB domain containing protein 1	0.000137	91.7211	45098772	45162918	chr3	45.0988
NM_002899	RBP1	chr3	5.4271	11.596	71.9491	9.12799	13.0041	9.18525	13.5306	5947	retinol binding protein 1, cellular	0.00104	42.3958	140718969	140741180	chr3	140.719
NM_018397	CHDH	chr3	3.15171	5.98845	7.14404	7.52125	20.671	7.92575	27.3608	55349	choline dehydrogenase	7.44e-06	282.87	53826678	53855216	chr3	53.8267
BC042197	MFSD1	chr3	8.14067	11.6055	11.0416	12.7197	23.9009	11.2489	8.62313	64747	major facilitator superfamily domain containing 1	4.4e-05	141.868	160002596	160029837	chr3	160.003
NM_004441	EPHB1	chr3	1.96349	3.14397	2.26653	6.95034	31.7098	4.28457	4.99707	2047	EPH receptor B1	0.000103	102.876	135996949	136461999	chr3	135.997
XM_496664	C3orf55	chr3	5.49609	8.84147	10.1639	8.5634	8.38211	9.47812	15.802	152078	chromosome 3 open reading frame 55	4.69e-05	139	158753718	158779362	chr3	158.754
NM_024750	LRRC2	chr3	6.17902	7.78776	3.04985	10.0374	14.5038	7.19878	2.02759	79442	leucine rich repeat containing 2	0.000167	84.2836	46534858	46596576	chr3	46.5349
NM_002888	RARRES1	chr3	3.52619	5.56758	4.11643	5.95007	5.36613	6.31962	6.93278	5918	retinoic acid receptor responder (tazarotene induced) 1	0.0195	11.7766	159905133	159932969	chr3	159.905
AK094286	ZIC4	chr3	6.13809	7.80579	3.17708	8.09444	3.88079	8.63811	5.65695	84107	Zic family member 4	0.00966	16.5381	148588022	148596975	chr3	148.588
NM_001039082	ID2B	chr3	8.64942	11.1747	5.75669	10.1241	2.77928	10.3058	3.15228	84099	inhibitor of DNA binding 2B, dominant negative helix-loop-helix protein	0.027	9.99957	62084205	62085432	chr3	62.0842
NM_003256	TIMP4	chr3	8.35253	10.5707	4.65313	9.95037	3.0269	9.80372	2.73433	7079	TIMP metallopeptidase inhibitor 4	0.00348	25.8576	12169567	12175647	chr3	12.1696
AF388364	MED12L	chr3	4.22865	6.35959	4.38004	5.59699	2.58175	5.63046	2.64233	116931	mediator of RNA polymerase II transcription, subunit 12 homolog (S. cerevisiae)-like	0.0181	12.2228	152286870	152394220	chr3	152.287
NM_144640	IL17RE	chr3	5.17971	6.21065	2.04336	6.75569	2.98138	6.86269	3.2109	132014	interleukin 17 receptor E	0.00957	16.5983	9919511	9933086	chr3	9.91951
NM_016300	ARPP-21	chr3	2.96248	4.30378	2.53379	3.96382	2.00185	4.77949	3.5235	10777	cyclic AMP-regulated phosphoprotein, 21 kD	0.00355	25.6331	35658852	35810992	chr3	35.6589
XM_933896	LOC646751	chr3	6.94353	8.1103	2.24509	8.36333	2.67548	8.4799	2.90063	646751	hypothetical protein LOC646751	0.0142	13.7679	144164884	144170873	chr3	144.165
NM_033364	C3orf15	chr3	3.13883	4.49462	2.55938	4.28144	2.20781	4.52684	2.61718	89876	chromosome 3 open reading frame 15	0.0392	8.20559	120904562	120968381	chr3	120.905
XM_209554	LOC285299	chr3	4.27452	5.45114	2.26047	5.47433	2.2971	5.47507	2.29828	285299	similar to FSHD region gene 2 protein	0.0082	17.8313	75796176	75799052	chr3	75.7962
NM_033259	CAMK2N2	chr3	9.90406	8.85503	-2.06914	8.85949	-2.06274	8.84011	-2.09064	94032	calcium/calmodulin-dependent protein kinase II inhibitor 2	0.00225	31.1199	185459696	185461945	chr3	185.46
NM_144719	CCDC13	chr3	3.6804	2.50119	-2.26452	2.56299	-2.16957	2.40611	-2.4188	152206	coiled-coil domain containing 13	0.439	1.37736	42724882	42794658	chr3	42.7249
BC112221	PTHR1	chr3	6.43269	4.89165	-2.91005	4.68835	-3.35041	5.18036	-2.38226	5745	parathyroid hormone receptor 1	0.0106	15.8588	46894239	46920239	chr3	46.8942
NM_015541	LRIG1	chr3	11.4217	9.75406	-3.17698	10.196	-2.33874	9.68336	-3.33653	26018	leucine-rich repeats and immunoglobulin-like domains 1	0.0603	6.4371	66511910	66633535	chr3	66.5119
NM_001407	CELSR3	chr3	9.65532	8.26858	-2.61488	8.2656	-2.62028	7.78911	-3.64573	1951	cadherin, EGF LAG seven-pass G-type receptor 3 (flamingo homolog, Drosophila)	0.00154	36.2195	48648899	48675352	chr3	48.6489
NM_022147	RTP4	chr3	5.22355	2.90296	-4.99535	3.78023	-2.71944	3.9645	-2.39338	64108	receptor transporter protein 4	0.0103	16.0371	188568861	188572066	chr3	188.569
XM_374046	LOC389142	chr3	7.26675	5.18605	-4.2301	5.20254	-4.18203	5.44158	-3.54347	389142	hypothetical LOC389142	8.14e-05	112.712	119206361	119864021	chr3	119.206
NM_003810	TNFSF10	chr3	4.11668	2.14145	-3.93193	1.97793	-4.4038	2.04422	-4.20604	8743	tumor necrosis factor (ligand) superfamily, member 10	0.000394	61.2457	173706157	173723963	chr3	173.706
NM_014461	CNTN6	chr3	4.4128	1.88461	-5.76848	2.5024	-3.75914	2.0499	-5.14403	27255	contactin 6	0.00235	30.5429	1109628	1420278	chr3	1.10963
AK093069	IGSF10	chr3	6.48905	4.67567	-3.51466	3.91469	-5.95607	3.67201	-7.04717	285313	immunoglobulin superfamily, member 10	0.00469	22.8208	152637018	152641249	chr3	152.637
NM_001033116	SRGAP3	chr3	5.21999	3.01266	-4.6182	2.82498	-5.25979	2.37084	-7.20575	9901	SLIT-ROBO Rho GTPase activating protein 3	0.00354	25.6646	8997277	9266311	chr3	8.99728
AB023230	FRMD4B	chr3	7.36708	6.05968	-2.47496	3.36365	-16.0381	5.35162	-4.04309	23150	FERM domain containing 4B	0.000308	67.2487	69302108	69517914	chr3	69.3021
AK097556	WDR49	chr3	4.93687	2.14681	-6.91656	1.85873	-8.44522	1.75329	-9.0856	151790	WD repeat domain 49	0.000372	62.6619	168679168	168854422	chr3	168.679
NM_012190	ALDH1L1	chr3	6.35758	5.11338	-2.36887	2.53561	-14.1425	2.8018	-11.7597	10840	aldehyde dehydrogenase 1 family, member L1	0.000671	50.1219	127305097	127382175	chr3	127.305
BC000871	ANXA3	chr4	3.01413	10.3558	162.202	10.1659	142.201	9.50989	90.2442	306	annexin A3	9.17e-05	106.841	79691933	79750621	chr4	79.6919
NM_032863	FRAS1	chr4	5.94236	10.8941	30.9481	10.0342	17.0513	7.24847	2.47275	80144	Fraser syndrome 1	0.000835	46.0393	79198157	79459831	chr4	79.1982
NM_002253	KDR	chr4	4.24592	6.17367	3.80463	6.87592	6.19026	6.27719	4.08765	3791	kinase insert domain receptor (a type III receptor tyrosine kinase)	0.000872	45.3268	55639405	55686519	chr4	55.6394
NM_144644	SPATA4	chr4	3.96921	5.45865	2.8078	5.57369	3.04087	5.7648	3.47158	132851	spermatogenesis associated 4	0.00019	80.627	177342718	177353816	chr4	177.343
NM_001005217	FRG2	chr4	3.94041	5.48292	2.91303	5.64009	3.24829	5.4228	2.79411	448831	FSHD region gene 2 protein	0.0289	9.62895	191182515	191185406	chr4	191.183
NM_022569	NDST4	chr4	4.59264	3.15395	-2.71074	3.25037	-2.53551	3.24023	-2.55339	64579	N-deacetylase/N-sulfotransferase (heparan glucosaminyl) 4	0.00725	18.8046	115968367	116254481	chr4	115.968
NM_177532	RASSF6	chr4	5.78466	4.57677	-2.30999	3.9699	-3.51801	4.20924	-2.98023	166824	Ras association (RalGDS/AF-6) domain family 6	0.0238	10.6519	74657725	74704998	chr4	74.6577
NM_001201	BMP3	chr4	7.25451	5.91239	-2.53522	5.4823	-3.41575	4.89404	-5.13537	651	bone morphogenetic protein 3 (osteogenic)	0.00558	21.1295	82171142	82193749	chr4	82.1711
BC071720	NPY1R	chr4	7.94348	5.43009	-5.70959	6.30809	-3.10672	6.7538	-2.28102	4886	neuropeptide Y receptor Y1	0.018	12.2489	164464569	164473108	chr4	164.465
NM_017639	DCHS2	chr4	6.73392	4.52329	-4.62877	4.29023	-5.44034	4.08134	-6.2879	54798	dachsous 2 (Drosophila)	0.00277	28.4705	155375137	155531899	chr4	155.375
BC041156	UNC5C	chr4	7.43259	5.14072	-4.89691	5.91706	-2.85904	3.94141	-11.2448	8633	unc-5 homolog C (C. elegans)	0.0486	7.25642	96356216	96689380	chr4	96.3562
BC044612	GPM6A	chr4	7.09968	4.18735	-7.52829	3.91639	-9.08375	3.9117	-9.1133	2823	glycoprotein M6A	0.0363	8.54419	176791597	176970896	chr4	176.792
NM_025212	CXXC4	chr4	8.10155	4.86515	-9.42434	5.15893	-7.68805	4.15949	-15.3701	80319	CXXC finger 4	0.00113	41.0461	105612778	105631916	chr4	105.613
NM_133477	SYNPO2	chr4	8.23677	6.57517	-3.16368	4.06586	-18.0123	4.1077	-17.4974	171024	synaptopodin 2	0.0241	10.5925	120029443	120201850	chr4	120.029
NM_000204	CFI	chr4	9.56709	5.2487	-19.9509	3.18134	-83.618	4.11068	-43.9077	3426	complement factor I	0.0143	13.6852	110881300	110942590	chr4	110.881
XM_374367	LOC391727	chr4	9.64775	3.05969	-96.2063	2.81473	-114.01	2.81749	-113.792	391727	hypothetical LOC391727	3.75e-06	370.427	190169085	190170150	chr4	190.169
XM_379298	LOC401164	chr4	9.48422	2.27568	-147.906	3.21929	-76.9008	2.38487	-137.125	401164	hypothetical gene supported by AY494056	1.18e-06	604.547	189558889	189760056	chr4	189.559
NM_173664	ARL10	chr5	3.58249	9.29134	52.3038	5.2991	3.28663	6.44433	7.26939	285598	ADP-ribosylation factor-like 10	0.000392	61.4429	175725110	175733109	chr5	175.725
NM_031856	PCDHA8	chr5	5.4908	10.0222	23.126	9.81527	20.0352	9.10985	12.2869	56140	protocadherin alpha 8	7.73e-05	115.068	140201090	140203535	chr5	140.201
NM_031848	PCDHA6	chr5	5.5658	10.0742	22.76	9.88811	20.0053	9.2255	12.638	56142	protocadherin alpha 6	1.38e-05	222.913	140187833	140190272	chr5	140.188
BC104802	PCDHA9	chr5	4.26759	8.65164	20.88	8.59964	20.1408	7.60437	10.1035	9752	protocadherin alpha 9	6.14e-05	126.622	140208171	140369783	chr5	140.208
NM_018898	PCDHAC1	chr5	2.00531	6.56246	23.5418	5.69244	12.8807	4.94432	7.66889	56135	protocadherin alpha subfamily C, 1	0.000647	50.8474	140286485	140372113	chr5	140.286
BC033735	PCDHA5	chr5	4.6743	8.86429	18.252	8.48969	14.0782	7.68353	8.05132	56143	protocadherin alpha 5	2.23e-05	184.646	140181405	140371348	chr5	140.181
NM_001001669	FLJ41603	chr5	2.66985	5.74055	8.40183	7.29643	24.7025	4.85139	4.53639	389337	FLJ41603 protein	0.0156	13.135	148981779	148994720	chr5	148.982
NM_024563	C5orf23	chr5	6.79685	8.40259	3.04351	11.175	20.7942	9.32455	5.76651	79614	chromosome 5 open reading frame 23	0.00182	33.9428	32824701	32827576	chr5	32.8247
NM_000908	NPR3	chr5	7.23095	8.79191	2.9505	11.5312	19.7022	9.66295	5.39638	4883	natriuretic peptide receptor C/guanylate cyclase C (atrionatriuretic peptide receptor C)	0.00296	27.6318	32747421	32823013	chr5	32.7474
NM_031497	PCDHA3	chr5	2.32171	5.96269	12.4751	4.75174	5.38905	4.4604	4.40363	56145	protocadherin alpha 3	0.00376	25.0384	140160966	140163441	chr5	140.161
NM_031495	PCDHA2	chr5	2.35549	5.90542	11.7122	4.77585	5.35306	4.40768	4.14735	56146	protocadherin alpha 2	0.00265	29.0278	140154627	140157246	chr5	140.155
NM_032089	PCDHGA9	chr5	8.12361	10.8921	6.81415	10.8061	6.4198	10.2444	4.34928	56107	protocadherin gamma subfamily A, 9	0.00254	29.5655	140762703	140765190	chr5	140.763
NM_031852	PCDHA7	chr5	4.64402	6.72113	4.2196	7.23183	6.01186	6.58858	3.84918	56141	protocadherin alpha 7	0.000663	50.3237	140194152	140196522	chr5	140.194
NM_175856	CSS3	chr5	5.75327	7.56398	3.50815	8.08044	5.01819	7.52454	3.41354	337876	chondroitin sulfate synthase 3	0.000142	89.5736	129268421	129550226	chr5	129.268
XM_927158	LOC653378	chr5	5.81674	7.60137	3.4453	7.83809	4.05961	7.2873	2.77128	653378	similar to Programmed cell death protein 6 (Probable calcium-binding protein ALG-2)	0.000152	86.9941	1650677	1689789	chr5	1.65068
NM_052899	KIAA1893	chr5	10.235	11.6207	2.613	11.946	3.27382	11.8127	2.98486	114787	G protein-regulated inducer of neurite outgrowth 1	0.000705	49.1438	175955408	175969737	chr5	175.955
NM_017675	PCLKC	chr5	4.87768	6.14185	2.4019	6.04164	2.24072	5.98923	2.16077	54825	protocadherin LKC	0.00324	26.6811	175908970	175955375	chr5	175.909
XM_927270	LOC653400	chr5	9.40027	7.79148	-3.04996	8.29243	-2.15522	8.07356	-2.50831	653400	similar to Occludin	0.00224	31.1845	70404916	70431687	chr5	70.4049
NM_032407	PCDHGC5	chr5	11.3011	10.2074	-2.13419	9.86128	-2.7128	9.58001	-3.29675	56097	protocadherin gamma subfamily C, 5	0.0207	11.4329	140848991	140851628	chr5	140.849
NM_032054	PCDHGA5	chr5	7.65586	6.43609	-2.3291	6.61451	-2.05816	5.74086	-3.77115	56110	protocadherin gamma subfamily A, 5	0.0254	10.305	140724081	140726523	chr5	140.724
NM_002538	OCLN	chr5	8.79783	6.98527	-3.51265	7.61808	-2.26538	7.41152	-2.6141	4950	occludin	0.000766	47.562	68823874	68885889	chr5	68.8239
NM_032086	PCDHGA6	chr5	9.07899	7.58298	-2.82062	7.50598	-2.97524	7.2168	-3.63559	56109	protocadherin gamma subfamily A, 6	0.0581	6.57202	140733834	140736291	chr5	140.734
BC020198	MEGF10	chr5	5.17745	3.40355	-3.41978	3.20484	-3.92479	3.32536	-3.61024	84466	multiple EGF-like-domains 10	0.00323	26.6954	126654437	126788194	chr5	126.654
NM_180991	SLCO4C1	chr5	5.48791	3.86921	-3.071	3.27526	-4.63526	3.14435	-5.07555	353189	solute carrier organic anion transporter family, member 4C1	0.0225	10.9653	101597588	101660152	chr5	101.598
NM_001465	FYB	chr5	4.66193	2.87791	-3.44384	2.10402	-5.88852	2.78337	-3.67708	2533	FYN binding protein (FYB-120/130)	0.00179	34.1411	39141113	39255424	chr5	39.1411
NM_015621	CCDC69	chr5	9.74089	7.79188	-3.86109	7.02009	-6.59241	7.69285	-4.13545	26112	coiled-coil domain containing 69	0.00475	22.6956	150540805	150583847	chr5	150.541
NM_005582	CD180	chr5	4.89096	2.41884	-5.5486	2.58828	-4.93375	2.55361	-5.05374	4064	CD180 molecule	0.0214	11.2346	66513871	66528368	chr5	66.5139
NM_032096	PCDHGB2	chr5	10.4779	8.09367	-5.22045	8.52776	-3.86398	6.87898	-12.1162	56103	protocadherin gamma subfamily B, 2	0.00387	24.733	140719886	140722322	chr5	140.72
AK095496	PCDHB18	chr5	9.08661	7.45321	-3.10243	4.76487	-19.9975	6.96439	-4.35364	54660	protocadherin beta 18 pseudogene	0.00222	31.3328	140594121	140597285	chr5	140.594
NM_018930	PCDHB10	chr5	8.75498	7.71575	-2.05514	4.6097	-17.6951	5.46629	-9.77225	56126	protocadherin beta 10	0.0211	11.3131	140552135	140555397	chr5	140.552
NM_018940	PCDHB7	chr5	7.85655	5.95878	-3.72637	3.72304	-17.5513	4.14624	-13.0892	56129	protocadherin beta 7	0.00784	18.183	140532426	140536141	chr5	140.532
AK058151	FLJ25422	chr5	7.35574	5.22649	-4.37491	2.64517	-26.1833	3.17606	-18.1221	202151	hypothetical protein FLJ25422	0.00283	28.2123	36292654	36337759	chr5	36.2927
AY954110	SLC1A3	chr5	7.90412	2.85114	-33.197	2.98775	-30.1978	3.3476	-23.5315	6507	solute carrier family 1 (glial high affinity glutamate transporter), member 3	0.00025	72.9058	36644282	36722128	chr5	36.6443
NM_024930	ELOVL7	chr5	8.18795	2.98704	-36.7817	6.40454	-3.4424	2.45729	-53.1009	79993	ELOVL family member 7, elongation of long chain fatty acids (yeast)	3.35e-06	393.288	60083379	60175799	chr5	60.0834
NM_170775	KCNN2	chr5	9.34046	2.10277	-150.925	2.13634	-147.454	2.06169	-155.285	3781	potassium intermediate/small conductance calcium-activated channel, subfamily N, member 2	1e-07	2733.79	113797125	113860096	chr5	113.797
NM_139056	ADAMTS16	chr5	9.60276	1.88992	-209.795	2.09953	-181.424	2.03146	-190.189	170690	ADAM metallopeptidase with thrombospondin type 1 motif, 16	2.73e-07	1194.79	5193580	5356920	chr5	5.19358
NM_030666	SERPINB1	chr6	3.8036	5.94459	4.41067	9.02805	37.3867	8.0122	18.4891	1992	serpin peptidase inhibitor, clade B (ovalbumin), member 1	7.03e-05	120.374	2778731	2787080	chr6	2.77873
NM_138409	C6orf117	chr6	2.00147	3.70051	3.24683	6.74909	26.8642	3.78132	3.43388	112609	chromosome 6 open reading frame 117	0.000141	90.5115	84800138	84857318	chr6	84.8001
XM_498063	LOC222699	chr6	4.31513	7.66621	10.2042	7.67554	10.2703	7.34505	8.16765	222699	transducer of ERBB2, 2 pseudogene	1.65e-05	207.382	28293399	28301054	chr6	28.2934
NM_005325	HIST1H1A	chr6	5.63824	6.66149	2.0325	9.18542	11.6898	6.7151	2.10945	3024	histone 1, H1a	0.000122	95.8859	26125238	26125995	chr6	26.1252
BC067465	GPR63	chr6	2.86401	5.22762	5.1466	4.36229	2.82506	4.80911	3.85066	81491	G protein-coupled receptor 63	0.0123	14.788	97352808	97354361	chr6	97.3528
NM_003531	HIST1H3C	chr6	11.1101	12.3625	2.38238	12.5933	2.79561	12.9456	3.56879	8352	histone 1, H3c	0.0125	14.6875	26153617	26154076	chr6	26.1536
NM_024518	ULBP3	chr6	9.73483	10.9293	2.28863	10.9796	2.36981	11.2021	2.76494	79465	UL16 binding protein 3	0.000152	87.0682	150427435	150431895	chr6	150.427
NM_003538	HIST1H4A	chr6	9.22081	10.2661	2.06377	10.4322	2.31569	10.7852	2.95758	8359	histone 1, H4a	0.00836	17.651	26129885	26130257	chr6	26.1299
NM_153370	PI16	chr6	6.01613	4.94331	-2.10354	4.82905	-2.27692	5.01414	-2.00277	221476	peptidase inhibitor 16	0.0919	4.97103	37030186	37040591	chr6	37.0302
NM_005822	DSCR1L1	chr6	3.58273	2.43635	-2.21358	2.42446	-2.23189	2.44154	-2.20563	10231	Down syndrome critical region gene 1-like 1	0.115	4.30688	46296433	46401364	chr6	46.2964
AF323587	VEGF	chr6	12.0636	11.0005	-2.08951	10.406	-3.1551	10.2405	-3.53853	7422	vascular endothelial growth factor	0.0148	13.4767	43853873	43860535	chr6	43.8539
BC093027	PKIB	chr6	8.88508	6.7577	-4.36923	7.77602	-2.15705	7.62272	-2.39888	5570	protein kinase (cAMP-dependent, catalytic) inhibitor beta	0.0533	6.89118	122973240	123088734	chr6	122.973
NM_032794	SLC44A4	chr6	5.7239	4.21118	-2.85349	3.81816	-3.74702	3.8667	-3.62303	80736	solute carrier family 44, member 4	0.00405	24.2434	31938953	31954753	chr6	31.939
NM_004032	DDO	chr6	7.95751	6.83499	-2.17728	5.14001	-7.0494	6.63029	-2.5092	8528	D-aspartate oxidase	0.00747	18.5656	110820075	110843446	chr6	110.82
AF349679	CFB	chr6	9.58421	8.19949	-2.61121	6.851	-6.64932	7.77833	-3.49643	629	complement factor B	0.00131	38.7739	32021977	32026401	chr6	32.022
NM_001003760	KBTBD1	chr6	5.32171	4.27471	-2.06623	3.16114	-4.47092	2.47716	-7.18284	401265	kelch repeat and BTB (POZ) domain containing 1	0.0437	7.7197	53624354	53628029	chr6	53.6244
NM_001013732	RP3-402H5.2	chr6	9.34732	6.35167	-7.97593	7.06589	-4.8616	7.27017	-4.21972	442213	similar to dJ402H5.2 (novel protein similar to worm and fly proteins)	0.0121	14.8774	47953997	47955530	chr6	47.954
NM_001002029	C4B	chr6	11.2429	8.6852	-5.88746	8.71545	-5.76533	8.2217	-8.11813	721	complement component 4B (Childo blood group)	0.00989	16.3491	32057812	32078435	chr6	32.0578
BC025340	MGC39372	chr6	7.69535	5.56326	-4.38351	3.73992	-15.5132	4.54312	-8.89024	221756	hypothetical protein MGC39372	0.00744	18.6092	2799890	2821743	chr6	2.79989
NM_005604	POU3F2	chr6	6.47518	4.09537	-5.20466	2.51907	-15.5205	3.40819	-8.38023	5454	POU domain, class 3, transcription factor 2	0.000709	49.0314	99389300	99393387	chr6	99.3893
BC022014	PARK2	chr6	7.36544	3.76637	-12.1179	3.25755	-17.2425	2.81336	-23.4593	5071	Parkinson disease (autosomal recessive, juvenile) 2, parkin	0.000357	63.6818	161886133	163068787	chr6	161.886
BC101526	PHACTR1	chr6	9.85297	6.5725	-9.71667	4.23859	-48.9886	4.84774	-32.1162	221692	phosphatase and actin regulator 1	1.23e-06	612.202	12825911	13395373	chr6	12.8259
NM_005631	SMO	chr7	4.83892	9.78722	30.8736	9.94156	34.3597	9.10192	19.1996	6608	smoothened homolog (Drosophila)	7.34e-06	284.473	128615948	128640622	chr7	128.616
BC069363	DLX6	chr7	3.37865	7.69729	19.9545	9.2052	56.7501	4.65555	2.42319	1750	distal-less homeobox 6	2.18e-05	186.13	96473579	96477294	chr7	96.4736
NM_024637	GAL3ST4	chr7	6.02491	9.11374	8.50803	10.0504	16.2853	8.03721	4.03425	79690	galactose-3-O-sulfotransferase 4	0.000937	44.0025	99594803	99604152	chr7	99.5948
BC030804	FLJ13576	chr7	6.1271	8.9469	7.06062	9.71682	12.0396	8.66903	5.82365	64418	hypothetical protein FLJ13576	0.000272	70.8914	112193896	112211481	chr7	112.194
NM_001004302	LOC155060	chr7	4.17677	5.98424	3.50028	5.40843	2.34837	6.04623	3.65396	155060	hypothetical protein LOC155060	0.0173	12.5053	148590194	148625325	chr7	148.59
NM_052853	ADCK2	chr7	10.1593	11.5511	2.62413	11.7121	2.93394	11.5913	2.69822	90956	aarF domain containing kinase 2	0.0015	36.7275	140019421	140041377	chr7	140.019
NM_002889	RARRES2	chr7	4.79292	6.5743	3.43755	6.02378	2.34707	5.81446	2.03009	5919	retinoic acid receptor responder (tazarotene induced) 2	0.0043	23.6387	149666350	149669639	chr7	149.666
NM_001013738	LOC442535	chr7	3.74576	2.3786	-2.57962	2.57553	-2.25047	2.39966	-2.54225	442535	similar to T-cell receptor gamma chain V region PT-gamma-1/2 precursor	0.00411	24.1167	38363433	38365288	chr7	38.3634
NM_138445	GPR146	chr7	8.59056	7.30002	-2.44619	7.42145	-2.24872	7.05409	-2.90082	115330	G protein-coupled receptor 146	0.013	14.3759	1063666	1065423	chr7	1.06367
NM_002214	ITGB8	chr7	11.5005	10.2279	-2.41591	9.99556	-2.83804	10.0156	-2.79888	3696	integrin, beta 8	0.0168	12.6729	20337270	20416944	chr7	20.3373
NM_001637	AOAH	chr7	4.38079	2.5002	-3.68226	2.24527	-4.39395	3.26471	-2.16757	313	acyloxyacyl hydrolase (neutrophil)	0.00581	20.7858	36519133	36730550	chr7	36.5191
AK128570	ABCA13	chr7	8.08541	5.73091	-5.11418	6.68703	-2.63606	6.5703	-2.85822	154664	ATP-binding cassette, sub-family A (ABC1), member 13	0.0356	8.6293	48323223	48414808	chr7	48.3232
NM_182762	7A5	chr7	4.36075	2.65481	-3.2624	2.16753	-4.57324	2.79531	-2.95968	346389	putative binding protein 7a5	0.00239	30.2982	20146775	20223538	chr7	20.1468
NM_000927	ABCB1	chr7	4.11696	2.31495	-3.48707	2.21247	-3.74377	2.26758	-3.60346	5243	ATP-binding cassette, sub-family B (MDR/TAP), member 1	1.3e-05	228.404	86970883	87180500	chr7	86.9709
AL136787	ELMO1	chr7	6.21241	3.24371	-7.82828	3.26647	-7.70575	5.08444	-2.18551	9844	engulfment and cell motility 1	0.000951	43.792	36860491	37454981	chr7	36.8605
BC002893	SCAP2	chr7	9.45461	6.91729	-5.80509	6.01168	-10.8749	6.34516	-8.63053	8935	src family associated phosphoprotein 2	0.000332	65.5512	26674823	26870731	chr7	26.6748
NM_000596	IGFBP1	chr7	7.66736	6.36095	-2.47325	5.52627	-4.41096	3.19646	-22.1756	3484	insulin-like growth factor binding protein 1	0.000434	59.2804	45894483	45899792	chr7	45.8945
BC034992	SNX10	chr7	7.68139	3.56908	-17.2954	3.67962	-16.0197	6.09818	-2.99637	29887	sorting nexin 10	0.000151	87.6298	26298067	26380462	chr7	26.2981
NM_152744	SDK1	chr7	8.10016	4.83127	-9.63907	4.22243	-14.6999	4.36692	-13.299	221935	sidekick homolog 1 (chicken)	0.000191	80.4122	3307605	4271760	chr7	3.30761
NM_015660	GIMAP2	chr7	7.6516	5.48805	-4.48016	3.40716	-18.9541	3.74235	-15.0245	26157	GTPase, IMAP family member 2	0.000475	57.2239	150013726	150021662	chr7	150.014
AF445355	SAMD9	chr7	10.8185	5.81153	-32.1546	4.36311	-87.7528	4.19092	-98.8772	54809	sterile alpha motif domain containing 9	1.14e-05	240.688	92566767	92585272	chr7	92.5668
NM_130849	SLC39A4	chr8	5.44013	8.43967	7.99748	9.73923	19.6861	6.80914	2.58294	55630	solute carrier family 39 (zinc transporter), member 4	4.1e-06	349.137	145608605	145613081	chr8	145.609
XM_374260	LOC389641	chr8	4.12836	7.48798	10.2647	6.30392	4.5176	7.02369	7.44014	389641	hypothetical gene supported by AK124295	0.00548	21.3191	23138684	23144378	chr8	23.1387
NM_021020	LZTS1	chr8	4.89642	5.93385	2.05257	7.508	6.11173	7.81972	7.58576	11178	leucine zipper, putative tumor suppressor 1	0.000276	70.364	20147955	20157083	chr8	20.148
BC010550	STAR	chr8	4.97521	7.20577	4.69315	6.91363	3.83285	6.45035	2.7801	6770	steroidogenic acute regulator	0.00826	17.755	38120324	38127558	chr8	38.1203
NM_007079	PTP4A3	chr8	3.41352	4.98285	2.96766	5.11483	3.25196	4.49228	2.11221	11156	protein tyrosine phosphatase type IVA, member 3	0.00183	33.8221	142501188	142510802	chr8	142.501
BC063878	MSR1	chr8	3.15113	2.02415	-2.18401	2.08322	-2.0964	2.14067	-2.01455	4481	macrophage scavenger receptor 1	0.00813	17.8881	16011314	16088132	chr8	16.0113
NM_032777	GPR124	chr8	10.6869	9.65829	-2.04003	9.4954	-2.28386	9.6477	-2.05505	25960	G protein-coupled receptor 124	0.147	3.64284	37773931	37820650	chr8	37.7739
NM_001039112	C8ORFK23	chr8	4.66757	3.54511	-2.17718	3.60637	-2.08666	3.20794	-2.75037	654463	C8orfK23 protein	0.0992	4.72856	124933407	125201482	chr8	124.933
NM_015364	LY96	chr8	6.36587	5.29851	-2.0956	4.52407	-3.58458	5.13538	-2.34647	23643	lymphocyte antigen 96	0.0361	8.57154	75066143	75103859	chr8	75.0661
NM_003235	TG	chr8	6.12867	4.71478	-2.66455	4.70723	-2.67852	4.53935	-3.00907	7038	thyroglobulin	0.024	10.6076	133948386	134216325	chr8	133.948
BC012367	MAL2	chr8	6.70862	5.1517	-2.94224	5.6409	-2.09611	4.18275	-5.75921	114569	mal, T-cell differentiation protein 2	0.00754	18.4908	120289790	120325208	chr8	120.29
BC005043	MGC31957	chr8	9.2331	7.71627	-2.86161	7.85455	-2.60007	6.58758	-6.25721	254896	hypothetical protein MGC31957	0.0143	13.703	22997872	23017005	chr8	22.9979
NM_002546	TNFRSF11B	chr8	7.74254	5.74862	-3.98319	5.81513	-3.80373	5.69529	-4.13317	4982	tumor necrosis factor receptor superfamily, member 11b (osteoprotegerin)	0.0172	12.5393	120004976	120033492	chr8	120.005
NM_006096	NDRG1	chr8	11.9843	10.7273	-2.39002	9.84256	-4.41285	9.51345	-5.54361	10397	N-myc downstream regulated gene 1	0.0106	15.8876	134318595	134378680	chr8	134.319
NM_000931	PLAT	chr8	13.7358	12.5286	-2.3089	11.6878	-4.1353	11.0101	-6.61472	5327	plasminogen activator, tissue	0.0398	8.12772	42151907	42184351	chr8	42.1519
NM_001025252	TPD52	chr8	7.72405	5.42699	-4.91453	5.14887	-5.95942	5.76096	-3.89894	7163	tumor protein D52	0.000996	42.9761	81109657	81155565	chr8	81.1097
NM_080838	WISP1	chr8	5.13633	2.34047	-6.94445	1.93148	-9.22056	1.74786	-10.472	8840	WNT1 inducible signaling pathway protein 1	0.00219	31.4709	134272493	134309235	chr8	134.272
BC065207	ATP6V0D2	chr8	8.06634	5.1545	-7.52579	3.53868	-23.0655	7.02905	-2.05237	245972	ATPase, H+ transporting, lysosomal 38kDa, V0 subunit d2	0.00954	16.6336	87180248	87235573	chr8	87.1802
NM_147189	C8orf72	chr8	6.75538	5.46975	-2.43788	4.60897	-4.42726	1.85282	-29.9102	90362	chromosome 8 open reading frame 72	3.22e-05	158.644	59150668	59223897	chr8	59.1507
NM_021996	GBGT1	chr9	4.39014	7.90979	11.4688	9.55172	35.7922	8.60574	18.579	26301	globoside alpha-1,3-N-acetylgalactosaminyltransferase 1	3.8e-05	149.44	135018160	135029122	chr9	135.018
NM_004099	STOM	chr9	3.54549	4.64425	2.1417	7.19251	12.5274	7.40225	14.4877	2040	stomatin	0.000558	53.8907	123141173	123172366	chr9	123.141
AK056152	C9orf61	chr9	3.90845	5.97884	4.19999	5.72127	3.51328	5.68965	3.43712	9413	chromosome 9 open reading frame 61	0.000652	50.697	71176001	71197191	chr9	71.176
BC107742	IFT74	chr9	4.95861	6.63606	3.19864	6.26839	2.47905	6.71255	3.37278	80173	intraflagellar transport 74 homolog (Chlamydomonas)	0.000717	48.8334	26946476	27026792	chr9	26.9465
BX641111	TNC	chr9	2.80804	3.82912	2.02944	3.95644	2.21668	4.16753	2.56595	3371	tenascin C (hexabrachion)	0.0635	6.23397	116849353	116854896	chr9	116.849
BC109098	MUSK	chr9	9.62154	8.40485	-2.32412	7.59816	-4.06533	8.61009	-2.01594	4593	muscle, skeletal, receptor tyrosine kinase	0.0412	7.97113	112470959	112603099	chr9	112.471
NM_033439	C9orf26	chr9	4.18253	2.35365	-3.55263	2.61022	-2.97382	2.61089	-2.97243	90865	chromosome 9 open reading frame 26 (NF-HEV)	0.0734	5.72136	6231677	6247982	chr9	6.23168
NM_014368	LHX6	chr9	4.87893	3.16464	-3.28135	3.2235	-3.15018	2.98108	-3.72658	26468	LIM homeobox 6	0.0139	13.9036	124004678	124030805	chr9	124.005
NM_001002260	C9orf58	chr9	6.39455	3.08505	-9.91425	3.15764	-9.42775	3.42842	-7.8144	83543	chromosome 9 open reading frame 58	0.00183	33.8159	132961732	132988360	chr9	132.962
NM_032536	NTNG2	chr9	10.129	8.63622	-2.81429	5.94853	-18.1319	7.38491	-6.69961	84628	netrin G2	0.00917	16.9514	134031954	134108040	chr9	134.032
NM_001216	CA9	chr9	12.731	9.60139	-8.75225	8.0123	-26.3321	9.05607	-12.7726	768	carbonic anhydrase IX	0.00516	21.8795	35663914	35671152	chr9	35.6639
NM_004170	SLC1A1	chr9	7.49472	6.16897	-2.50662	2.40975	-33.9413	2.8299	-25.3659	6505	solute carrier family 1 (neuronal/epithelial high affinity glutamate transporter, system Xag), member 1	1.98e-05	191.561	4480443	4577469	chr9	4.48044
NM_006378	SEMA4D	chr9	7.85524	2.62402	-37.5624	3.05734	-27.8171	3.448	-21.2183	10507	sema domain, immunoglobulin domain (Ig), transmembrane domain (TM) and short cytoplasmic domain, (semaphorin) 4D	5.33e-06	321.537	91181971	91284431	chr9	91.182
NM_018159	NUDT11	chrX	1.72175	6.33972	24.5555	4.93018	9.24344	7.22938	45.4949	55190	nudix (nucleoside diphosphate linked moiety X)-type motif 11	3.93e-05	147.908	51249602	51256199	chrX	51.2496
NM_177557	TRO	chrX	4.78912	9.23221	21.7523	8.78818	15.9896	8.7362	15.4238	7216	trophinin	0.017	12.5965	54963973	54974589	chrX	54.964
NM_001031739	ASB9	chrX	3.70079	6.32133	6.14983	5.8254	4.36087	5.81402	4.32659	140462	ankyrin repeat and SOCS box-containing 9	0.00204	32.4456	15172029	15203654	chrX	15.172
BC093864	DLG3	chrX	8.49296	10.2585	3.40009	10.4575	3.90283	10.6761	4.54129	1741	discs, large homolog 3 (neuroendocrine-dlg, Drosophila)	8.68e-05	110.008	69581728	69638925	chrX	69.5817
XM_042978	FRMPD3	chrX	6.56233	7.785	2.33378	7.62323	2.08623	7.97372	2.65992	84443	FERM and PDZ domain containing 3	0.00222	31.3117	106652335	106735129	chrX	106.652
NM_024859	FLJ21687	chrX	5.69824	6.96276	2.40247	6.79	2.13135	6.78146	2.11877	79917	PDZ domain containing, X chromosome	0.00503	22.1182	48907186	48911766	chrX	48.9072
BC009566	TAF9B	chrX	10.5611	9.35858	-2.30139	9.51547	-2.06426	9.49254	-2.09733	51616	TAF9B RNA polymerase II, TATA box binding protein (TBP)-associated factor, 31kDa	0.003	27.4319	77271907	77281786	chrX	77.2719
NM_022117	TSPYL2	chrX	11.33	10.3239	-2.00843	10.0928	-2.3574	10.2212	-2.15669	64061	TSPY-like 2	0.0142	13.7442	53128286	53134447	chrX	53.1283
NM_001009613	SPANX-N4	chrX	3.50642	2.25387	-2.38262	2.179	-2.50954	2.33572	-2.25122	441525	SPANX family, member N4	0.00421	23.8346	141941466	141949698	chrX	141.941
BC036240	SEPT6	chrX	11.1539	9.82688	-2.50889	9.5832	-2.97054	9.88066	-2.41709	23157	septin 6	0.0211	11.3264	118636168	118711185	chrX	118.636
NM_178175	LHFPL1	chrX	6.08138	3.94257	-4.40401	4.83389	-2.37428	3.75486	-5.01596	340596	lipoma HMGIC fusion partner-like 1	0.0115	15.255	111760534	111809938	chrX	111.761
NM_001649	APXL	chrX	8.42699	6.72157	-3.26124	5.26293	-8.96352	7.28373	-2.2088	357	apical protein-like (Xenopus laevis)	0.000997	43.0058	9714495	9877481	chrX	9.71449
NM_001289	CLIC2	chrX	7.69609	5.42878	-4.81424	4.35574	-10.1285	5.18147	-5.71447	1193	chloride intracellular channel 2	0.000302	68.0053	154158693	154217180	chrX	154.159
NM_014799	HEPH	chrX	4.91571	2.266	-6.27539	1.83496	-8.4605	2.15248	-6.78912	9843	hephaestin	0.00394	24.5651	65300833	65403956	chrX	65.3008
NM_006639	CYSLTR1	chrX	5.87204	2.74761	-8.72063	2.96783	-7.48609	2.54234	-10.054	10800	cysteinyl leukotriene receptor 1	0.000644	50.9334	77414785	77469743	chrX	77.4148
XM_931427	LOC643235	chrX	6.9357	3.29489	-12.4736	3.27015	-12.6894	4.32551	-6.10583	643235	hypothetical protein LOC643235	0.0148	13.4542	45249645	45376271	chrX	45.2496
NM_000898	MAOB	chrX	8.3829	4.84627	-11.6046	5.58179	-6.96974	4.60116	-13.7536	4129	monoamine oxidase B	0.000249	73.0218	43510800	43626625	chrX	43.5108
BC100767	XG	chrX	6.03794	2.11716	-15.1451	2.31738	-13.1825	2.71396	-10.0142	7499	Xg blood group	2.86e-06	435.597	2680230	2742580	chrX	2.68023
NM_004114	FGF13	chrX	5.88885	2.00423	-14.7702	2.45905	-10.7764	2.02584	-14.5506	2258	fibroblast growth factor 13	0.000151	87.3689	137541400	137621493	chrX	137.541
XM_932619	LOC286411	chrX	7.0518	3.07327	-15.7637	3.44137	-12.2137	3.17679	-14.6722	286411	hypothetical protein LOC286411	8.85e-06	261.796	139518657	139624647	chrX	139.519
XM_928134	LOC653568	chrX	13.3276	8.08938	-37.7449	8.16441	-35.8322	5.63129	-207.405	653568	similar to cerebellar degeneration-related protein 1, 34kDa	0.000108	100.555	139693025	139693283	chrX	139.693
NM_004065	CDR1	chrX	13.3443	8.09343	-38.0774	8.10863	-37.6785	5.63104	-209.856	1038	cerebellar degeneration-related protein 1, 34kDa	0.000115	98.1585	139693090	139694389	chrX	139.693
NM_014496	RPS6KA6	chrX	10.225	2.29866	-243.252	8.43281	-3.46332	3.96999	-76.372	27330	ribosomal protein S6 kinase, 90kDa, polypeptide 6	3.01e-06	411.904	83205639	83341032	chrX	83.2056

## Sheet: Chr1
Gene_Name	Chromosome	START	STOP	Position Mb
LOC643988	chr1	1523256	1525333	1.52326
KIAA0495	chr1	3649542	3652662	3.64954
TNFRSF9	chr1	7902493	7923474	7.90249
SLC2A5	chr1	9019593	9052257	9.01959
PTCHD2	chr1	11461316	11520221	11.4613
PADI1	chr1	17404216	17443942	17.4042
NBL1	chr1	19843401	19857532	19.8434
MYOM3	chr1	24255121	24294080	24.2551
IL22RA1	chr1	24318847	24342198	24.3188
IL28RA	chr1	24353233	24386338	24.3532
GRRP1	chr1	26358111	26361705	26.3581
SMPDL3B	chr1	28134090	28158250	28.1341
C1orf176	chr1	40747033	40754295	40.747
RIMS3	chr1	40864472	40903703	40.8645
CYP4X1	chr1	47261826	47289010	47.2618
C1orf163	chr1	52925101	52936626	52.9251
ZYG11A	chr1	53080770	53133258	53.0808
LOC391045	chr1	65222977	65224168	65.223
AK3L1	chr1	65386100	65465765	65.3861
AK3L2	chr1	65386678	65464448	65.3867
ST6GALNAC5	chr1	77105773	77302325	77.1058
CLCA2	chr1	86662412	86694829	86.6624
SLC44A3	chr1	95058764	95133197	95.0588
PAP2D	chr1	99128397	99242995	99.1284
COL11A1	chr1	103115582	103346640	103.116
GSTM1	chr1	110031984	110037887	110.032
DENND2C	chr1	114926992	115014255	114.927
IGSF3	chr1	116920703	117011900	116.921
REG4	chr1	120138230	120155726	120.138
Cen & Het				121-142
ITGA10	chr1	144236346	144255225	144.236
BCAN	chr1	154878363	154889888	154.878
NES	chr1	154905178	154913813	154.905
SLAMF1	chr1	158846592	158883709	158.847
CD48	chr1	158915159	158948209	158.915
SLAMF7	chr1	158975704	158991228	158.976
CD244	chr1	159067684	159099114	159.068
ITLN1	chr1	159112953	159121584	159.113
KARCA1	chr1	159334777	159336760	159.335
MPZ	chr1	159541150	159546368	159.541
SH2D1B	chr1	160632364	160648526	160.632
LOC646676	chr1	164293814	164295552	164.294
FAM78B	chr1	164305879	164402582	164.306
TNFSF18	chr1	171277129	171286659	171.277
PAPPA2	chr1	174792138	175078488	174.792
NPL	chr1	181028016	181065211	181.028
CFHR1	chr1	195055509	195067933	195.056
LOC440706	chr1	199427629	199442499	199.428
PPFIA4	chr1	201286933	201314487	201.287
FMOD	chr1	201576379	201586857	201.576
LEMD1	chr1	203617135	203657804	203.617
IL24	chr1	205137411	205144107	205.137
PFKFB2	chr1	205293242	205320991	205.293
CD34	chr1	206126505	206151306	206.127
ESRRG	chr1	214743210	214963430	214.743
FAM89A	chr1	229221544	229242608	229.222
OR2T8	chr1	246150942	246151881	246.151
OR2M5	chr1	246375072	246376011	246.375
OR2M2	chr1	246409910	246410954	246.41
OR2M3	chr1	246432992	246433931	246.433
OR2M4	chr1	246468853	246469789	246.469
OR2T33	chr1	246502776	246503739	246.503
OR2T12	chr1	246524540	246525503	246.525
OR2M7	chr1	246553554	246554493	246.554
OR5BF1	chr1	246578699	246579638	246.579
OR2T4	chr1	246591505	246592552	246.592
OR2T6	chr1	246617532	246618459	246.618
OR2T5	chr1	246718512	246719460	246.719
OR2T29	chr1	246788467	246789397	246.788
Gene_Name	Chromosome	START	STOP	Position Mb

## Sheet: Chr2
Gene_Name	START	STOP	Chromosome	Position Mb
LOC642877	895297	902628	chr2	0.895297
ID2	8739636	8742032	chr2	8.73964
KCNF1	10969513	10971802	chr2	10.9695
GREB1	11591692	11700363	chr2	11.5917
KCNK3	26769122	26806222	chr2	26.7691
ZNF512	27659396	27699467	chr2	27.6594
VIT	36777417	36895433	chr2	36.7774
LOC647029	58508443	59011709	chr2	58.5084
TGFA	70530812	70634466	chr2	70.5308
CAPG	85475381	85491187	chr2	85.4754
LOC645208	91288483	91304420	chr2	91.2885
LOC339746	91314038	91319110	chr2	91.314
LOC391403	91327802	91333120	chr2	91.3278
Cent
IL1RL2	102169864	102222243	chr2	102.17
ST6GAL2	106784491	106869042	chr2	106.784
LOC653536	106788810	106789558	chr2	106.789
SULT1C1	108271526	108292803	chr2	108.272
MERTK	112372661	112503416	chr2	112.373
NAP5	133145843	133256098	chr2	133.146
FLJ34870	133398959	133895831	chr2	133.399
KIAA1679	137520932	138151751	chr2	137.521
CACNB4	152403837	152663790	chr2	152.404
KIAA1189	157884742	157890531	chr2	157.885
PLA2R1	160506257	160627367	chr2	160.506
DPP4	162557000	162639298	chr2	162.557
PDK1	173129081	173171771	chr2	173.129
RAPGEF4	173308852	173625861	chr2	173.309
WASPIP	175132547	175207550	chr2	175.133
CHRNA1	175320852	175337416	chr2	175.321
PDE1A	182740905	183095710	chr2	182.741
GDF8	190630178	190635614	chr2	190.63
CASP10	201758745	201790709	chr2	201.759
ALS2CR7	202379442	202466511	chr2	202.379
MYL1	210863121	210876584	chr2	210.863
ABCA12	215505545	215622629	chr2	215.506
IGFBP5	217249586	217268091	chr2	217.25
SLC16A14	230607941	230641863	chr2	230.608
B3GNT7	231968578	231971928	chr2	231.969

## Sheet: Chr3
Gene_Name	START	STOP	Chromosome	Position Mb
CNTN6	1109628	1420278	chr3	1.10963
SRGAP3	8997277	9266311	chr3	8.99728
IL17RE	9919511	9933086	chr3	9.91951
TIMP4	12169567	12175647	chr3	12.1696
ARPP-21	35658852	35810992	chr3	35.6589
CCDC13	42724882	42794658	chr3	42.7249
CDCP1	45098772	45162918	chr3	45.0988
LRRC2	46534858	46596576	chr3	46.5349
PTHR1	46894239	46920239	chr3	46.8942
CELSR3	48648899	48675352	chr3	48.6489
CHDH	53826678	53855216	chr3	53.8267
ID2B	62084205	62085432	chr3	62.0842
LRIG1	66511910	66633535	chr3	66.5119
FRMD4B	69302108	69517914	chr3	69.3021
LOC285299	75796176	75799052	chr3	75.7962
Cent
LOC389142	119206361	119864021	chr3	119.206
C3orf15	120904562	120968381	chr3	120.905
ALDH1L1	127305097	127382175	chr3	127.305
EPHB1	135996949	136461999	chr3	135.997
RBP1	140718969	140741180	chr3	140.719
LOC646751	144164884	144170873	chr3	144.165
ZIC4	148588022	148596975	chr3	148.588
MED12L	152286870	152394220	chr3	152.287
IGSF10	152637018	152641249	chr3	152.637
C3orf55	158753718	158779362	chr3	158.754
RARRES1	159905133	159932969	chr3	159.905
MFSD1	160002596	160029837	chr3	160.003
WDR49	168679168	168854422	chr3	168.679
TNFSF10	173706157	173723963	chr3	173.706
CAMK2N2	185459696	185461945	chr3	185.46
RTP4	188568861	188572066	chr3	188.569

## Sheet: Chr4
Gene_Name	START	STOP	Chromosome	Position Mb
Cent
KDR	55639405	55686519	chr4	55.6394
RASSF6	74657725	74704998	chr4	74.6577
FRAS1	79198157	79459831	chr4	79.1982
ANXA3	79691933	79750621	chr4	79.6919
BMP3	82171142	82193749	chr4	82.1711
UNC5C	96356216	96689380	chr4	96.3562
CXXC4	105612778	105631916	chr4	105.613
CFI	110881300	110942590	chr4	110.881
NDST4	115968367	116254481	chr4	115.968
SYNPO2	120029443	120201850	chr4	120.029
DCHS2	155375137	155531899	chr4	155.375
NPY1R	164464569	164473108	chr4	164.465
GPM6A	176791597	176970896	chr4	176.792
SPATA4	177342718	177353816	chr4	177.343
LOC401164	189558889	189760056	chr4	189.559
LOC391727	190169085	190170150	chr4	190.169
FRG2	191182515	191185406	chr4	191.183

## Sheet: Chr5
Gene_Name	START	STOP	Chromosome	Position Mb
LOC653378	1650677	1689789	chr5	1.65068
ADAMTS16	5193580	5356920	chr5	5.19358
NPR3	32747421	32823013	chr5	32.7474
C5orf23	32824701	32827576	chr5	32.8247
FLJ25422	36292654	36337759	chr5	36.2927
SLC1A3	36644282	36722128	chr5	36.6443
FYB	39141113	39255424	chr5	39.1411
Cent
ELOVL7	60083379	60175799	chr5	60.0834
CD180	66513871	66528368	chr5	66.5139
OCLN	68823874	68885889	chr5	68.8239
LOC653400	70404916	70431687	chr5	70.4049
SLCO4C1	101597588	101660152	chr5	101.598
KCNN2	113797125	113860096	chr5	113.797
MEGF10	126654437	126788194	chr5	126.654
CSS3	129268421	129550226	chr5	129.268
PCDHA2	140154627	140157246	chr5	140.155
PCDHA3	140160966	140163441	chr5	140.161
PCDHA5	140181405	140371348	chr5	140.181
PCDHA6	140187833	140190272	chr5	140.188
PCDHA7	140194152	140196522	chr5	140.194
PCDHA8	140201090	140203535	chr5	140.201
PCDHA9	140208171	140369783	chr5	140.208
PCDHAC1	140286485	140372113	chr5	140.286
PCDHB7	140532426	140536141	chr5	140.532
PCDHB10	140552135	140555397	chr5	140.552
PCDHB18	140594121	140597285	chr5	140.594
PCDHGB2	140719886	140722322	chr5	140.72
PCDHGA5	140724081	140726523	chr5	140.724
PCDHGA6	140733834	140736291	chr5	140.734
PCDHGA9	140762703	140765190	chr5	140.763
PCDHGC5	140848991	140851628	chr5	140.849
FLJ41603	148981779	148994720	chr5	148.982
CCDC69	150540805	150583847	chr5	150.541
ARL10	175725110	175733109	chr5	175.725
PCLKC	175908970	175955375	chr5	175.909
KIAA1893	175955408	175969737	chr5	175.955

## Sheet: Chr6
Gene_Name	START	STOP	Chromosome	Position Mb
SERPINB1	2778731	2787080	chr6	2.77873
MGC39372	2799890	2821743	chr6	2.79989
PHACTR1	12825911	13395373	chr6	12.8259
HIST1H1A	26125238	26125995	chr6	26.1252
HIST1H4A	26129885	26130257	chr6	26.1299
HIST1H3C	26153617	26154076	chr6	26.1536
LOC222699	28293399	28301054	chr6	28.2934
SLC44A4	31938953	31954753	chr6	31.939
CFB	32021977	32026401	chr6	32.022
C4B	32057812	32078435	chr6	32.0578
PI16	37030186	37040591	chr6	37.0302
VEGF	43853873	43860535	chr6	43.8539
DSCR1L1	46296433	46401364	chr6	46.2964
RP3-402H5.2	47953997	47955530	chr6	47.954
KBTBD1	53624354	53628029	chr6	53.6244
Cent
C6orf117	84800138	84857318	chr6	84.8001
GPR63	97352808	97354361	chr6	97.3528
POU3F2	99389300	99393387	chr6	99.3893
DDO	110820075	110843446	chr6	110.82
PKIB	122973240	123088734	chr6	122.973
ULBP3	150427435	150431895	chr6	150.427
PARK2	161886133	163068787	chr6	161.886

## Sheet: Chr7
Gene_Name	START	STOP	Chromosome	Position Mb
GPR146	1063666	1065423	chr7	1.06367
SDK1	3307605	4271760	chr7	3.30761
7A5	20146775	20223538	chr7	20.1468
ITGB8	20337270	20416944	chr7	20.3373
SNX10	26298067	26380462	chr7	26.2981
SCAP2	26674823	26870731	chr7	26.6748
AOAH	36519133	36730550	chr7	36.5191
ELMO1	36860491	37454981	chr7	36.8605
LOC442535	38363433	38365288	chr7	38.3634
IGFBP1	45894483	45899792	chr7	45.8945
ABCA13	48323223	48414808	chr7	48.3232
Cent
ABCB1	86970883	87180500	chr7	86.9709
SAMD9	92566767	92585272	chr7	92.5668
DLX6	96473579	96477294	chr7	96.4736
GAL3ST4	99594803	99604152	chr7	99.5948
FLJ13576	112193896	112211481	chr7	112.194
SMO	128615948	128640622	chr7	128.616
ADCK2	140019421	140041377	chr7	140.019
LOC155060	148590194	148625325	chr7	148.59
RARRES2	149666350	149669639	chr7	149.666
GIMAP2	150013726	150021662	chr7	150.014

## Sheet: Chr8
Gene_Name	START	STOP	Chromosome	Position Mb
MSR1	16011314	16088132	chr8	16.0113
LZTS1	20147955	20157083	chr8	20.148
MGC31957	22997872	23017005	chr8	22.9979
LOC389641	23138684	23144378	chr8	23.1387
GPR124	37773931	37820650	chr8	37.7739
STAR	38120324	38127558	chr8	38.1203
PLAT	42151907	42184351	chr8	42.1519
Cent
C8orf72	59150668	59223897	chr8	59.1507
LY96	75066143	75103859	chr8	75.0661
TPD52	81109657	81155565	chr8	81.1097
ATP6V0D2	87180248	87235573	chr8	87.1802
TNFRSF11B	120004976	120033492	chr8	120.005
MAL2	120289790	120325208	chr8	120.29
C8ORFK23	124933407	125201482	chr8	124.933
TG	133948386	134216325	chr8	133.948
WISP1	134272493	134309235	chr8	134.272
NDRG1	134318595	134378680	chr8	134.319
PTP4A3	142501188	142510802	chr8	142.501
SLC39A4	145608605	145613081	chr8	145.609

## Sheet: Chr9
Gene_Name	START	STOP	Chromosome	Position Mb
SLC1A1	4480443	4577469	chr9	4.48044
C9orf26	6231677	6247982	chr9	6.23168
IFT74	26946476	27026792	chr9	26.9465
CA9	35663914	35671152	chr9	35.6639
Cent
C9orf61	71176001	71197191	chr9	71.176
SEMA4D	91181971	91284431	chr9	91.182
MUSK	112470959	112603099	chr9	112.471
TNC	116849353	116854896	chr9	116.849
STOM	123141173	123172366	chr9	123.141
LHX6	124004678	124030805	chr9	124.005
C9orf58	132961732	132988360	chr9	132.962
NTNG2	134031954	134108040	chr9	134.032
GBGT1	135018160	135029122	chr9	135.018

[truncated: 14 more sheets: Chr10, Chr11, Chr12, Chr13, Chr14, Chr15, Chr16, Chr17, Chr18, Chr19, Chr20, Chr22, ChrX, % Silent v Activated]
