# Supplementary material for: Loss of WSTF results in spontaneous fluctuations of heterochromatin formation and resolution, combined with substantial changes to gene expression
Source: BMC Genomics. 2013 Oct 29;14:740. doi: 10.1186/1471-2164-14-740 (PMC3870985; doi:10.1186/1471-2164-14-740)
Supplement: Additional file 6 — Excel file listing genes that consistently change expression by >2-fold in BAZ1B +/- cells that are shared with BAZ1B -/- cells. [file 1471-2164-14-740-S6.xlsx]

## Sheet: Sheet3
SEQ_ID	gene_name	RPE1	BAZ1B A6 +/-	Fold change	CHROMOSOME	START	STOP	DESCRIPTION
BC042168	CTSZ	4.2955	12.7272	345.289	chr20	57003637	57015687	cathepsin Z
AF032906	N/A	5.25898	13.4876	299.956	chr20	57003708	57015680	Homo sapiens cathepsin Z precursor (CTSZ) mRNA, complete cds.
NM_015995	KLF13	3.16764	10.7803	195.718	chr15	29406374	29457394	Kruppel-like factor 13
NM_001007267	PLA2R1	3.01143	9.14209	70.0669	chr2	160510571	160627367	phospholipase A2 receptor 1, 180kDa
BC104802	PCDHA9	4.09933	9.77845	51.2372	chr5	140208171	140369783	protocadherin alpha 9
BC033735	PCDHA5	4.60031	9.99463	42.0583	chr5	140181405	140371348	protocadherin alpha 5
AF468010	CDCP1	4.58253	9.96043	41.5824	chr3	45098773	45162893	CUB domain containing protein 1
AY358710	LOC284361	5.97523	11.1654	36.5078	chr19	55671593	55678419	hematopoietic signal peptide-containing
NM_031848	PCDHA6	5.65292	10.6786	32.575	chr5	140187833	140190272	protocadherin alpha 6
NM_005631	SMO	4.62231	9.54918	30.4184	chr7	128615948	128640622	smoothened homolog (Drosophila)
BC022276	CPM	4.42227	9.34163	30.2604	chr12	67535803	67613218	carboxypeptidase M
NM_003105	SORL1	2.44363	7.32328	29.4389	chr11	120828129	121005621	sortilin-related receptor, L(DLR class) A repeats-containing
NM_031856	PCDHA8	5.51531	10.3912	29.3613	chr5	140201090	140203535	protocadherin alpha 8
NM_020875	FRAS1	6.04987	10.4048	20.4627	chr4	79198157	79478215	Fraser syndrome 1
AF118070	SLC43A3	5.04552	9.36099	19.9106	chr11	56931004	56932298	solute carrier family 43, member 3
NM_207577	MAP6	2.41258	6.66006	18.9941	chr11	74991552	75057127	microtubule-associated protein 6
NM_018898	PCDHAC1	1.87289	5.98399	17.2809	chr5	140286485	140372113	protocadherin alpha subfamily C, 1
NM_031497	PCDHA3	2.53533	6.50123	15.6263	chr5	140160966	140163441	protocadherin alpha 3
AY789698	ZD52F10	4.91124	8.48958	11.9451	chr19	40681457	40693177	dermokine
BC058003	NPL	2.05225	5.5402	11.2197	chr1	181025526	181065885	alt 'C112; C1orf13; NAL; NPL1'; Homo sapiens cDNA clone MGC:61869 IMAGE:4607228, complete cds. N-acetylneuraminate pyruvate lyase (dihydrodipicolinate synthase)
NM_018159	NUDT11	3.22973	6.64373	10.659	chrX	51249602	51256199	nudix (nucleoside diphosphate linked moiety X)-type motif 11
NM_080621	SAMD10	5.03495	8.25313	9.30614	chr20	62075911	62081436	sterile alpha motif domain containing 10
XM_496664	C3orf55	5.59648	8.79368	9.1718	chr3	158753718	158779362	chromosome 3 open reading frame 55
NM_013399	C16orf5	8.31445	11.2579	7.69244	chr16	4500740	4504857	chromosome 16 open reading frame 5
NM_021047	ZNF253	4.80424	7.7185	7.53842	chr19	19850288	19864939	zinc finger protein 253
BC050562	LOC222699	5.52246	8.37593	7.22739	chr6	28291094	28294686	transducer of ERBB2, 2 pseudogene
NM_002033	FUT4	2.08383	4.81377	6.63431	chr11	93916774	93922712	fucosyltransferase 4 (alpha (1,3) fucosyltransferase, myeloid-specific)
NM_015916	FAM26B	9.54224	12.1039	5.90407	chr10	105196535	105202065	family with sequence similarity 26, member B
BC002914	WASPIP	9.47831	11.9518	5.55369	chr2	175135154	175170728	Wiskott-Aldrich syndrome protein interacting protein
BC038509	DSCR1L1	2.9595	5.30802	5.093	chr6	46297163	46401368	Down syndrome critical region gene 1-like 1
NM_002498	NEK3	6.63425	8.7739	4.40655	chr13	51604779	51631933	NIMA (never in mitosis gene a)-related kinase 3
XM_930061	LOC653807	5.18977	7.27053	4.23029	chr15	80615740	80616387	similar to cytoplasmic polyadenylation element binding protein 1
NM_017793	RPP25	7.04783	9.12146	4.20943	chr15	73034698	73036828	ribonuclease P 25kDa subunit
BC035348	CPEB1	7.3562	9.41467	4.16545	chr15	81010101	81037555	cytoplasmic polyadenylation element binding protein 1
NM_052899	KIAA1893	10.2154	12.0231	3.50104	chr5	175955408	175969737	G protein-regulated inducer of neurite outgrowth 1
NM_024518	ULBP3	9.62334	11.3428	3.29305	chr6	150427435	150431895	UL16 binding protein 3
AF440403	C3orf15	4.92922	6.51964	3.01137	chr3	120904558	120966783	chromosome 3 open reading frame 15
AK090704	ANUBL1	7.36989	8.7858	2.66828	chr10	45431052	45488206	AN1, ubiquitin-like, homolog (Xenopus laevis)
AK127504	SYTL2	10.7431	9.6355	-2.15485	chr11	85082981	85115159	synaptotagmin-like 2
BC020768	OR51E2	8.06085	6.71957	-2.53376	chr11	4657978	4675525	olfactory receptor, family 51, subfamily E, member 2
BC109083	CYP24A1	5.22066	3.8128	-2.65344	chr20	52203907	52223610	cytochrome P450, family 24, subfamily A, polypeptide 1
NM_015621	CCDC69	9.74515	8.12503	-3.074	chr5	150540805	150583847	coiled-coil domain containing 69
BC032248	RP5-821D11.2	6.1195	4.32737	-3.46326	chr22	40507349	40525403	similar to mouse meiosis defective 1 gene
NM_005092	TNFSF18	5.37559	3.3774	-3.99498	chr1	171277073	171286679	tumor necrosis factor (ligand) superfamily, member 18
BC012602	SLAMF1	5.3386	3.22551	-4.32616	chr1	158846592	158883709	signaling lymphocytic activation molecule family member 1
BC100766	XG	6.04997	3.71764	-5.03617	chrX	2680230	2742580	Xg blood group
NM_170743	IL28RA	8.73632	6.12562	-6.10802	chr1	24353233	24386338	interleukin 28 receptor, alpha (interferon, lambda receptor)
NM_004392	DACH1	5.37614	2.7029	-6.37863	chr13	70910098	71339331	dachshund homolog 1 (Drosophila)
NM_017625	ITLN1	5.44414	2.70635	-6.67045	chr1	159112953	159121584	intelectin 1 (galactofuranose binding)
NM_005019	PDE1A	6.84707	3.99702	-7.21026	chr2	182715427	183095498	phosphodiesterase 1A, calmodulin-dependent
NM_001033116	SRGAP3	5.27793	2.3752	-7.47836	chr3	8997277	9266311	SLIT-ROBO Rho GTPase activating protein 3
NM_152744	SDK1	7.7747	4.52585	-9.50606	chr7	3307605	4271760	sidekick homolog 1 (chicken)
XM_290342	LOC339746	9.57137	6.09559	-11.1253	chr2	91314038	91319110	similar to immunoglobulin superfamily, member 3 isoform 1
NM_001004688	OR2M2	7.49953	3.91682	-11.9813	chr1	246409910	246410954	olfactory receptor, family 2, subfamily M, member 2
NM_001778	CD48	7.35376	3.69856	-12.5987	chr1	158915159	158948209	CD48 molecule
XM_930314	LOC645208	11.3358	7.60592	-13.2677	chr2	91288483	91307938	similar to immunoglobulin superfamily, member 3 isoform 1
NM_001004695	OR2T33	9.10354	5.3618	-13.3776	chr1	246502776	246503739	olfactory receptor, family 2, subfamily T, member 33
NM_005559	LAMA1	6.42585	2.59375	-14.2422	chr18	6931884	7107813	laminin, alpha 1
AB040895	KIAA1462	7.22071	3.29865	-15.1585	chr10	30343389	30376777	KIAA1462
NM_001004689	OR2M3	7.33093	3.30173	-16.3272	chr1	246432992	246433931	olfactory receptor, family 2, subfamily M, member 3
NM_001005522	OR2T8	9.13537	4.97736	-17.852	chr1	246150942	246151881	olfactory receptor, family 2, subfamily T, member 8
NM_001004691	OR2M7	7.79562	3.58286	-18.5425	chr1	246553554	246554493	olfactory receptor, family 2, subfamily M, member 7
AF242540	CD244	6.78179	2.39411	-20.9327	chr1	159067596	159099174	CD244 molecule, natural killer cell receptor 2B4
NM_017504	OR2M4	9.55251	5.15197	-21.1202	chr1	246468853	246469789	olfactory receptor, family 2, subfamily M, member 4
BC110651	IGSF3	10.3749	5.87572	-22.615	chr1	116920703	117011900	immunoglobulin superfamily, member 3
NM_001004692	OR2T12	7.91813	3.21592	-26.0318	chr1	246524540	246525503	olfactory receptor, family 2, subfamily T, member 12
NM_006378	SEMA4D	8.71141	3.90858	-27.9123	chr9	91181971	91284431	sema domain, immunoglobulin domain (Ig), transmembrane domain (TM) and short cytoplasmic domain, (semaphorin) 4D
AF432906	CUGBP2	7.44228	2.49094	-30.9386	chr10	11247146	11412466	CUG triplet repeat, RNA binding protein 2
NM_001010861	PAP2D	7.34431	1.67295	-50.9624	chr1	99128397	99242995	phosphatidic acid phosphatase type 2
NM_001017961	FAM78B	8.45995	2.40526	-66.4726	chr1	164305879	164402582	family with sequence similarity 78, member B
AB094146	IGSF4	12.4412	6.1836	-76.5104	chr11	114590420	114880322	immunoglobulin superfamily, member 4
NM_001854	COL11A1	10.3143	3.7434	-95.0664	chr1	103115582	103346640	collagen, type XI, alpha 1
