# Supplementary material for: Loss of WSTF results in spontaneous fluctuations of heterochromatin formation and resolution, combined with substantial changes to gene expression
Source: BMC Genomics. 2013 Oct 29;14:740. doi: 10.1186/1471-2164-14-740 (PMC3870985; doi:10.1186/1471-2164-14-740)
Supplement: Additional file 7 — Table listing all oligonucleotides used in this study. [file 1471-2164-14-740-S7.xlsx]

## Sheet: Sheet1
Repair Template
Left Homology Arm
LHA-F2	GCGGCCGCAGGTCAGGAGGTGTCTTTA
LHA-R2	TCTAGAGCATCTTAAAGGCCCTCTTC
Right Homology Arm
RHA-F1	CTCGAGAGTTGTGGAAGGAACGGCTT
RHA-R1	ACGCGTCTAATCAGAATGCCAGGCTG
Targeting screen
Left side screening
Left Screen F2	TGAGGACAAAGGGGAGTTTG
pSEPT R1	AGTACTCACCCCAACAGCTG
Right side screening
pSEPT F2	AACCACAACTAGAATGCAGTG
Right Screen R1	TGGTCCTTTACTGAACCCAG
NHEJ Screen
BAZ1B SIGMA-F	GGGCTCAGACACAGATGACA
BAZ1B SIGMA-R	TGGGGCTCAAACTTCACAAT
Microarray Verification
Gene Name	Forward Primer	Reverse Primer
GAPDH	CCCAATACGACCAAATCCGT	TCTCTGCTCCTCCTGTTCGA
CDCP1	AGACTCGATGATGCACAGAC	AAGATGCAAGAAGGAGTGAAAA
ANXA3	CAAGAAGCATTATGGCTATTC	TGGAGATTATCTTCTTGGTTCA
PLA2R1	CCGACAGTGCTTCACTTCCC	ATACACTTGGAAGCCAGTAG
SMO	CTCCAATGAGACTCTGTCCT	GCATAGGTGAGGACCACAAA
CPM	TGTCTTGGACTTCCACAATTA	TTGGAGCTGTCATGCTGTAAA
